# Supplementary material for: Identification and characterization of circular RNAs in Qinchuan cattle testis
Source: R Soc Open Sci. 2018 Jul 25;5(7):180413. doi: 10.1098/rsos.180413 (PMC6083711; doi:10.1098/rsos.180413)
Supplement: Table S1 CircRNAs differentially expressed in neonatal and adult cattle testis [file rsos180413supp1.xlsx]

## Sheet: differentially expressed
id	N_count	A_count	N_rpm	A_rpm	log2(FC)	Pvalue	FDR
novel_circ_000005	5	1	50.1781	5.70392	-3.13703	0.0312734	0.16209
novel_circ_000012	13	4	130.463	22.8157	-2.51554	0.00131833	0.0163127
novel_circ_000031	9	0	90.3206	0.001	-16.4628	0.00097925	0.012342
novel_circ_000036	121	64	1214.31	365.051	-1.73397	5.84018e-15	6.35207e-13
novel_circ_000040	18	5	180.641	28.5196	-2.6631	0.000157883	0.00292541
novel_circ_000044	16	7	160.57	39.9274	-2.00775	0.00409952	0.0384383
novel_circ_000047	0	7	0.001	39.9274	15.2851	0.0312734	0.16209
novel_circ_000053	18	10	180.641	57.0392	-1.6631	0.00817489	0.0659356
novel_circ_000057	10	6	100.356	34.2235	-1.55207	0.0491362	0.245602
novel_circ_000061	9	0	90.3206	0.001	-16.4628	0.00097925	0.012342
novel_circ_000064	16	5	160.57	28.5196	-2.49318	0.000491667	0.00747396
novel_circ_000069	103	27	1033.67	154.006	-2.74672	6.73696e-23	1.36962e-20
novel_circ_000080	3	24	30.1069	136.894	2.1849	0.00664208	0.0599772
novel_circ_000082	27	5	270.962	28.5196	-3.24806	3.75948e-08	1.55771e-06
novel_circ_000083	8	33	80.285	188.229	1.22929	0.033719	0.174516
novel_circ_000087	0	14	0.001	79.8549	16.2851	0.00097925	0.012342
novel_circ_000103	0	7	0.001	39.9274	15.2851	0.0312734	0.16209
novel_circ_000123	9	3	90.3206	17.1118	-2.40007	0.0225028	0.146954
novel_circ_000126	33	2	331.176	11.4078	-4.8595	1.89119e-12	1.51804e-10
novel_circ_000128	38	1	381.354	5.70392	-6.06303	5.97214e-14	5.69789e-12
novel_circ_000130	61	46	612.173	262.38	-1.22228	2.0387e-05	0.000501105
novel_circ_000140	0	10	0.001	57.0392	15.7997	0.00782344	0.0633594
novel_circ_000141	5	1	50.1781	5.70392	-3.13703	0.0312734	0.16209
novel_circ_000145	0	7	0.001	39.9274	15.2851	0.0312734	0.16209
novel_circ_000146	0	14	0.001	79.8549	16.2851	0.00097925	0.012342
novel_circ_000153	14	2	140.499	11.4078	-3.62246	0.000145836	0.00272306
novel_circ_000159	9	2	90.3206	11.4078	-2.98503	0.00636217	0.0576651
novel_circ_000160	13	1	130.463	5.70392	-4.51554	3.07011e-05	0.000701513
novel_circ_000162	0	48	0.001	273.788	18.0627	1.54122e-09	8.02063e-08
novel_circ_000166	0	8	0.001	45.6314	15.4777	0.0312734	0.16209
novel_circ_000170	0	9	0.001	51.3353	15.6477	0.0156414	0.106929
novel_circ_000173	0	7	0.001	39.9274	15.2851	0.0312734	0.16209
novel_circ_000178	0	9	0.001	51.3353	15.6477	0.0156414	0.106929
novel_circ_000187	8	2	80.285	11.4078	-2.8151	0.0117402	0.0923971
novel_circ_000195	5	1	50.1781	5.70392	-3.13703	0.0312734	0.16209
novel_circ_000201	7	0	70.2494	0.001	-16.1002	0.00782344	0.0633594
novel_circ_000202	8	0	80.285	0.001	-16.2928	0.00195752	0.0204623
novel_circ_000203	34	1	341.211	5.70392	-5.90257	1.89119e-12	1.51804e-10
novel_circ_000212	5	0	50.1781	0.001	-15.6148	0.0312734	0.16209
novel_circ_000213	20	16	200.713	91.2627	-1.13703	0.0289589	0.16209
novel_circ_000214	9	1	90.3206	5.70392	-3.98503	0.00097925	0.012342
novel_circ_000217	0	8	0.001	45.6314	15.4777	0.0312734	0.16209
novel_circ_000222	0	7	0.001	39.9274	15.2851	0.0312734	0.16209
novel_circ_000227	5	1	50.1781	5.70392	-3.13703	0.0312734	0.16209
novel_circ_000230	71	41	712.529	233.861	-1.6073	1.49815e-08	6.72921e-07
novel_circ_000232	10	0	100.356	0.001	-16.6148	0.000489894	0.00747396
novel_circ_000238	6	1	60.2138	5.70392	-3.40007	0.0156414	0.106929
novel_circ_000239	14	7	140.499	39.9274	-1.8151	0.0169593	0.11525
novel_circ_000243	8	0	80.285	0.001	-16.2928	0.00195752	0.0204623
novel_circ_000245	0	10	0.001	57.0392	15.7997	0.00782344	0.0633594
novel_circ_000247	17	3	170.606	17.1118	-3.31761	1.10723e-05	0.00028395
novel_circ_000260	0	21	0.001	119.782	16.8701	0.000145836	0.00272306
novel_circ_000264	0	11	0.001	62.7431	15.9372	0.00391328	0.0369309
novel_circ_000266	0	19	0.001	108.374	16.7257	0.000521183	0.00769151
novel_circ_000275	7	1	70.2494	5.70392	-3.62246	0.00391328	0.0369309
novel_circ_000285	0	11	0.001	62.7431	15.9372	0.00391328	0.0369309
novel_circ_000287	2	19	20.0713	108.374	2.43282	0.00756354	0.0633594
novel_circ_000289	0	13	0.001	74.151	16.1782	0.00195752	0.0204623
novel_circ_000299	7	2	70.2494	11.4078	-2.62246	0.0215151	0.142298
novel_circ_000301	0	16	0.001	91.2627	16.4777	0.00183717	0.0204623
novel_circ_000305	20	10	200.713	57.0392	-1.8151	0.0021191	0.0220875
novel_circ_000318	28	12	280.998	68.4471	-2.0375	4.26894e-05	0.000934228
novel_circ_000319	67	14	672.387	79.8549	-3.07384	2.78902e-17	3.91416e-15
novel_circ_000327	5	0	50.1781	0.001	-15.6148	0.0312734	0.16209
novel_circ_000329	38	3	381.354	17.1118	-4.47807	7.16686e-13	5.97321e-11
novel_circ_000332	14	6	140.499	34.2235	-2.0375	0.00722652	0.0633594
novel_circ_000344	0	13	0.001	74.151	16.1782	0.00195752	0.0204623
novel_circ_000352	5	0	50.1781	0.001	-15.6148	0.0312734	0.16209
novel_circ_000359	0	32	0.001	182.525	17.4777	4.23548e-07	1.48365e-05
novel_circ_000360	0	30	0.001	171.118	17.3846	1.56949e-06	4.8983e-05
novel_circ_000366	2	25	20.0713	142.598	2.82875	0.0015534	0.0188672
novel_circ_000368	22	7	220.784	39.9274	-2.46718	3.43905e-05	0.000777648
novel_circ_000375	1	21	10.0356	119.782	3.57721	0.000732495	0.0104008
novel_circ_000376	2	35	20.0713	199.637	3.31418	1.95723e-05	0.000482716
novel_circ_000377	1	14	10.0356	79.8549	2.99225	0.0225028	0.146954
novel_circ_000380	5	23	50.1781	131.19	1.38653	0.0434142	0.218003
novel_circ_000383	11	69	110.392	393.571	1.83399	1.2959e-05	0.000330866
novel_circ_000385	49	10	491.746	57.0392	-3.10789	5.24485e-13	4.54547e-11
novel_circ_000386	6	0	60.2138	0.001	-15.8778	0.0156414	0.106929
novel_circ_000388	20	2	200.713	11.4078	-4.13703	1.56949e-06	4.8983e-05
novel_circ_000389	7	0	70.2494	0.001	-16.1002	0.00782344	0.0633594
novel_circ_000400	0	21	0.001	119.782	16.8701	0.000145836	0.00272306
novel_circ_000405	14	55	140.499	313.716	1.1589	0.00522183	0.0481315
novel_circ_000409	10	5	100.356	28.5196	-1.8151	0.0352229	0.180579
novel_circ_000417	0	27	0.001	154.006	17.2326	5.78262e-06	0.000156649
novel_circ_000426	5	1	50.1781	5.70392	-3.13703	0.0312734	0.16209
novel_circ_000428	8	0	80.285	0.001	-16.2928	0.00195752	0.0204623
novel_circ_000431	6	1	60.2138	5.70392	-3.40007	0.0156414	0.106929
novel_circ_000433	0	8	0.001	45.6314	15.4777	0.0312734	0.16209
novel_circ_000434	0	18	0.001	102.671	16.6477	0.000980413	0.012342
novel_circ_000438	0	7	0.001	39.9274	15.2851	0.0312734	0.16209
novel_circ_000440	0	8	0.001	45.6314	15.4777	0.0312734	0.16209
novel_circ_000443	0	8	0.001	45.6314	15.4777	0.0312734	0.16209
novel_circ_000444	0	19	0.001	108.374	16.7257	0.000521183	0.00769151
novel_circ_000445	0	11	0.001	62.7431	15.9372	0.00391328	0.0369309
novel_circ_000447	0	7	0.001	39.9274	15.2851	0.0312734	0.16209
novel_circ_000468	0	22	0.001	125.486	16.9372	7.68171e-05	0.00154294
novel_circ_000483	12	7	120.428	39.9274	-1.59271	0.0414893	0.209013
novel_circ_000485	17	160	170.606	912.627	2.41936	1.62898e-15	1.84559e-13
novel_circ_000486	4	82	40.1425	467.722	3.54245	1.45933e-11	1.04423e-09
novel_circ_000490	4	35	40.1425	199.637	2.31418	0.000513761	0.00769151
novel_circ_000496	0	19	0.001	108.374	16.7257	0.000521183	0.00769151
novel_circ_000498	3	25	30.1069	142.598	2.24379	0.00409952	0.0384383
novel_circ_000499	0	17	0.001	96.9667	16.5652	0.000980413	0.012342
novel_circ_000537	2	17	20.0713	96.9667	2.27236	0.0213208	0.142298
novel_circ_000546	10	6	100.356	34.2235	-1.55207	0.0491362	0.245602
novel_circ_000552	9	1	90.3206	5.70392	-3.98503	0.00097925	0.012342
novel_circ_000577	0	11	0.001	62.7431	15.9372	0.00391328	0.0369309
novel_circ_000581	5	0	50.1781	0.001	-15.6148	0.0312734	0.16209
novel_circ_000602	0	8	0.001	45.6314	15.4777	0.0312734	0.16209
novel_circ_000604	82	62	822.921	353.643	-1.21846	1.36903e-06	4.40539e-05
novel_circ_000613	10	0	100.356	0.001	-16.6148	0.000489894	0.00747396
novel_circ_000620	0	7	0.001	39.9274	15.2851	0.0312734	0.16209
novel_circ_000634	0	8	0.001	45.6314	15.4777	0.0312734	0.16209
novel_circ_000637	5	0	50.1781	0.001	-15.6148	0.0312734	0.16209
novel_circ_000639	0	7	0.001	39.9274	15.2851	0.0312734	0.16209
novel_circ_000640	0	8	0.001	45.6314	15.4777	0.0312734	0.16209
novel_circ_000643	0	11	0.001	62.7431	15.9372	0.00391328	0.0369309
novel_circ_000647	35	26	351.247	148.302	-1.24395	0.00132118	0.0163386
novel_circ_000651	7	0	70.2494	0.001	-16.1002	0.00782344	0.0633594
novel_circ_000652	7	2	70.2494	11.4078	-2.62246	0.0215151	0.142298
novel_circ_000659	7	1	70.2494	5.70392	-3.62246	0.00391328	0.0369309
novel_circ_000663	36	10	361.283	57.0392	-2.6631	3.36039e-08	1.41117e-06
novel_circ_000668	25	0	250.891	0.001	-17.9367	3.80158e-09	1.83361e-07
novel_circ_000670	11	6	110.392	34.2235	-1.68957	0.0309574	0.16209
novel_circ_000679	6	1	60.2138	5.70392	-3.40007	0.0156414	0.106929
novel_circ_000680	5	0	50.1781	0.001	-15.6148	0.0312734	0.16209
novel_circ_000681	0	8	0.001	45.6314	15.4777	0.0312734	0.16209
novel_circ_000689	6	1	60.2138	5.70392	-3.40007	0.0156414	0.106929
novel_circ_000692	21	1	210.748	5.70392	-5.20742	6.05043e-08	2.42832e-06
novel_circ_000694	7	0	70.2494	0.001	-16.1002	0.00782344	0.0633594
novel_circ_000714	0	8	0.001	45.6314	15.4777	0.0312734	0.16209
novel_circ_000723	5	0	50.1781	0.001	-15.6148	0.0312734	0.16209
novel_circ_000725	0	9	0.001	51.3353	15.6477	0.0156414	0.106929
novel_circ_000736	28	17	280.998	96.9667	-1.535	0.00110289	0.0138198
novel_circ_000737	0	30	0.001	171.118	17.3846	1.56949e-06	4.8983e-05
novel_circ_000745	33	24	331.176	136.894	-1.27454	0.00157155	0.019077
novel_circ_000750	9	35	90.3206	199.637	1.14425	0.0386695	0.195805
novel_circ_000752	0	23	0.001	131.19	17.0013	7.68171e-05	0.00154294
novel_circ_000753	16	120	160.57	684.471	2.09179	3.52026e-10	2.05298e-08
novel_circ_000756	0	7	0.001	39.9274	15.2851	0.0312734	0.16209
novel_circ_000763	0	7	0.001	39.9274	15.2851	0.0312734	0.16209
novel_circ_000764	15	0	150.534	0.001	-17.1997	1.53628e-05	0.000383212
novel_circ_000772	1	45	10.0356	256.676	4.67675	3.70572e-08	1.54131e-06
novel_circ_000785	82	56	822.921	319.42	-1.3653	8.38191e-08	3.32116e-06
novel_circ_000787	90	22	903.206	125.486	-2.84753	6.92804e-21	1.20565e-18
novel_circ_000790	0	7	0.001	39.9274	15.2851	0.0312734	0.16209
novel_circ_000795	0	8	0.001	45.6314	15.4777	0.0312734	0.16209
novel_circ_000797	5	0	50.1781	0.001	-15.6148	0.0312734	0.16209
novel_circ_000798	0	13	0.001	74.151	16.1782	0.00195752	0.0204623
novel_circ_000803	24	20	240.855	114.078	-1.07814	0.022776	0.14816
novel_circ_000806	0	7	0.001	39.9274	15.2851	0.0312734	0.16209
novel_circ_000807	0	21	0.001	119.782	16.8701	0.000145836	0.00272306
novel_circ_000812	0	9	0.001	51.3353	15.6477	0.0156414	0.106929
novel_circ_000813	0	8	0.001	45.6314	15.4777	0.0312734	0.16209
novel_circ_000819	2	24	20.0713	136.894	2.76986	0.00261354	0.0265789
novel_circ_000823	0	19	0.001	108.374	16.7257	0.000521183	0.00769151
novel_circ_000824	4	38	40.1425	216.749	2.43282	0.00019356	0.00352639
novel_circ_000826	0	10	0.001	57.0392	15.7997	0.00782344	0.0633594
novel_circ_000829	20	175	200.713	998.186	2.31418	6.01578e-16	7.15089e-14
novel_circ_000830	0	9	0.001	51.3353	15.6477	0.0156414	0.106929
novel_circ_000845	32	26	321.14	148.302	-1.11467	0.00542065	0.0499218
novel_circ_000850	17	8	170.606	45.6314	-1.90257	0.00250938	0.025712
novel_circ_000860	6	0	60.2138	0.001	-15.8778	0.0156414	0.106929
novel_circ_000867	5	0	50.1781	0.001	-15.6148	0.0312734	0.16209
novel_circ_000875	9	72	90.3206	410.682	2.1849	6.83116e-07	2.30743e-05
novel_circ_000885	5	0	50.1781	0.001	-15.6148	0.0312734	0.16209
novel_circ_000890	27	18	270.962	102.671	-1.40007	0.00166131	0.0201104
novel_circ_000892	11	5	110.392	28.5196	-1.95261	0.0127622	0.0992547
novel_circ_000899	13	2	130.463	11.4078	-3.51554	0.000276113	0.00471452
novel_circ_000901	54	35	541.924	199.637	-1.44071	5.17876e-06	0.000145924
novel_circ_000903	44	8	441.568	45.6314	-3.27454	6.26898e-12	4.71865e-10
novel_circ_000904	0	8	0.001	45.6314	15.4777	0.0312734	0.16209
novel_circ_000905	19	0	190.677	0.001	-17.5408	4.82371e-07	1.64984e-05
novel_circ_000909	0	14	0.001	79.8549	16.2851	0.00097925	0.012342
novel_circ_000923	6	0	60.2138	0.001	-15.8778	0.0156414	0.106929
novel_circ_000939	0	8	0.001	45.6314	15.4777	0.0312734	0.16209
novel_circ_000943	4	22	40.1425	125.486	1.64433	0.034792	0.17977
novel_circ_000944	3	30	30.1069	171.118	2.50682	0.000550905	0.00804824
novel_circ_000946	3	19	30.1069	108.374	1.84786	0.0414893	0.209013
novel_circ_000949	0	11	0.001	62.7431	15.9372	0.00391328	0.0369309
novel_circ_000956	0	7	0.001	39.9274	15.2851	0.0312734	0.16209
novel_circ_000958	48	20	481.71	114.078	-2.07814	4.01249e-08	1.64998e-06
novel_circ_000960	0	10	0.001	57.0392	15.7997	0.00782344	0.0633594
novel_circ_000970	22	5	220.784	28.5196	-2.95261	8.54838e-06	0.000225398
novel_circ_000971	10	1	100.356	5.70392	-4.13703	0.000489894	0.00747396
novel_circ_000972	5	1	50.1781	5.70392	-3.13703	0.0312734	0.16209
novel_circ_000977	11	1	110.392	5.70392	-4.27454	0.000245094	0.0042927
novel_circ_000978	57	18	572.031	102.671	-2.47807	1.28868e-11	9.28235e-10
novel_circ_000998	0	10	0.001	57.0392	15.7997	0.00782344	0.0633594
novel_circ_001013	0	16	0.001	91.2627	16.4777	0.00183717	0.0204623
novel_circ_001014	12	2	120.428	11.4078	-3.40007	0.000521183	0.00769151
novel_circ_001023	0	7	0.001	39.9274	15.2851	0.0312734	0.16209
novel_circ_001029	22	8	220.784	45.6314	-2.27454	0.000114409	0.00223808
novel_circ_001030	5	0	50.1781	0.001	-15.6148	0.0312734	0.16209
novel_circ_001036	51	28	511.817	159.71	-1.68018	1.20308e-06	3.89444e-05
novel_circ_001044	9	2	90.3206	11.4078	-2.98503	0.00636217	0.0576651
novel_circ_001048	80	39	802.85	222.453	-1.85163	3.60577e-11	2.42837e-09
novel_circ_001065	23	4	230.819	22.8157	-3.33867	8.82267e-07	2.90347e-05
novel_circ_001066	8	0	80.285	0.001	-16.2928	0.00195752	0.0204623
novel_circ_001069	2	17	20.0713	96.9667	2.27236	0.0213208	0.142298
novel_circ_001072	20	145	200.713	827.069	2.04288	6.40476e-12	4.80423e-10
novel_circ_001074	1	27	10.0356	154.006	3.93978	6.66138e-05	0.00140635
novel_circ_001079	22	10	220.784	57.0392	-1.95261	0.000327558	0.00549373
novel_circ_001081	50	37	501.781	211.045	-1.24951	0.000113758	0.00223741
novel_circ_001091	0	10	0.001	57.0392	15.7997	0.00782344	0.0633594
novel_circ_001092	0	60	0.001	342.235	18.3846	2.38693e-12	1.88127e-10
novel_circ_001094	1	14	10.0356	79.8549	2.99225	0.0225028	0.146954
novel_circ_001108	0	45	0.001	256.676	17.9696	5.69665e-10	3.16121e-08
novel_circ_001112	0	7	0.001	39.9274	15.2851	0.0312734	0.16209
novel_circ_001115	0	10	0.001	57.0392	15.7997	0.00782344	0.0633594
novel_circ_001116	5	0	50.1781	0.001	-15.6148	0.0312734	0.16209
novel_circ_001119	46	12	461.639	68.4471	-2.7537	1.44646e-10	8.86332e-09
novel_circ_001127	0	26	0.001	148.302	17.1782	1.10723e-05	0.00028395
novel_circ_001136	23	13	230.819	74.151	-1.63823	0.00167444	0.0202356
novel_circ_001138	0	14	0.001	79.8549	16.2851	0.00097925	0.012342
novel_circ_001139	9	2	90.3206	11.4078	-2.98503	0.00636217	0.0576651
novel_circ_001149	15	164	150.534	935.443	2.63556	2.97612e-17	4.12353e-15
novel_circ_001166	5	1	50.1781	5.70392	-3.13703	0.0312734	0.16209
novel_circ_001181	0	9	0.001	51.3353	15.6477	0.0156414	0.106929
novel_circ_001182	0	29	0.001	165.414	17.3357	3.01494e-06	8.88672e-05
novel_circ_001183	0	8	0.001	45.6314	15.4777	0.0312734	0.16209
novel_circ_001186	0	10	0.001	57.0392	15.7997	0.00782344	0.0633594
novel_circ_001187	3	34	30.1069	193.933	2.6874	0.000114409	0.00223808
novel_circ_001188	89	576	893.171	3285.46	1.87909	3.14335e-38	1.31495e-35
novel_circ_001203	9	3	90.3206	17.1118	-2.40007	0.0225028	0.146954
novel_circ_001205	205	62	2057.3	353.643	-2.54039	9.34938e-40	4.32717e-37
novel_circ_001206	6	1	60.2138	5.70392	-3.40007	0.0156414	0.106929
novel_circ_001212	37	19	371.318	108.374	-1.77663	1.969e-05	0.000484522
novel_circ_001222	5	53	50.1781	302.308	2.59089	3.48061e-06	0.00010204
novel_circ_001226	0	8	0.001	45.6314	15.4777	0.0312734	0.16209
novel_circ_001230	1	57	10.0356	325.123	5.01779	8.57041e-10	4.64918e-08
novel_circ_001233	0	7	0.001	39.9274	15.2851	0.0312734	0.16209
novel_circ_001245	0	14	0.001	79.8549	16.2851	0.00097925	0.012342
novel_circ_001246	23	0	230.819	0.001	-17.8164	1.51646e-08	6.73217e-07
novel_circ_001250	0	7	0.001	39.9274	15.2851	0.0312734	0.16209
novel_circ_001252	15	8	150.534	45.6314	-1.722	0.00664208	0.0599772
novel_circ_001253	15	2	150.534	11.4078	-3.722	7.68171e-05	0.00154294
novel_circ_001267	21	15	210.748	85.5588	-1.30053	0.0114032	0.0904647
novel_circ_001277	0	9	0.001	51.3353	15.6477	0.0156414	0.106929
novel_circ_001290	21	4	210.748	22.8157	-3.20742	3.07473e-06	9.05068e-05
novel_circ_001304	2	20	20.0713	114.078	2.50682	0.0118586	0.0929253
novel_circ_001306	0	22	0.001	125.486	16.9372	7.68171e-05	0.00154294
novel_circ_001308	12	1	120.428	5.70392	-4.40007	6.13562e-05	0.0013098
novel_circ_001310	18	1	180.641	5.70392	-4.98503	4.82371e-07	1.64984e-05
novel_circ_001319	18	4	180.641	22.8157	-2.98503	3.62271e-05	0.000810748
novel_circ_001322	48	20	481.71	114.078	-2.07814	4.01249e-08	1.64998e-06
novel_circ_001327	5	0	50.1781	0.001	-15.6148	0.0312734	0.16209
novel_circ_001332	8	0	80.285	0.001	-16.2928	0.00195752	0.0204623
novel_circ_001339	64	44	642.28	250.973	-1.35567	3.90871e-06	0.000112617
novel_circ_001341	39	1	391.389	5.70392	-6.10051	2.99277e-14	3.01397e-12
novel_circ_001342	139	80	1394.95	456.314	-1.61212	1.43889e-15	1.64737e-13
novel_circ_001347	33	3	331.176	17.1118	-4.27454	3.96394e-11	2.63693e-09
novel_circ_001348	48	9	481.71	51.3353	-3.23014	2.7839e-13	2.49211e-11
novel_circ_001351	17	10	170.606	57.0392	-1.58064	0.0126012	0.098496
novel_circ_001359	0	7	0.001	39.9274	15.2851	0.0312734	0.16209
novel_circ_001362	24	1	240.855	5.70392	-5.40007	3.80158e-09	1.83361e-07
novel_circ_001367	7	50	70.2494	285.196	2.0214	9.19744e-05	0.00183048
novel_circ_001377	5	1	50.1781	5.70392	-3.13703	0.0312734	0.16209
novel_circ_001380	37	27	371.318	154.006	-1.26967	0.000771085	0.0109273
novel_circ_001381	25	15	250.891	85.5588	-1.55207	0.00146635	0.0179806
novel_circ_001382	66	49	662.351	279.492	-1.24479	7.19435e-06	0.000193927
novel_circ_001391	0	26	0.001	148.302	17.1782	1.10723e-05	0.00028395
novel_circ_001393	9	0	90.3206	0.001	-16.4628	0.00097925	0.012342
novel_circ_001396	45	14	451.603	79.8549	-2.4996	1.03058e-09	5.50817e-08
novel_circ_001397	177	45	1776.31	256.676	-2.79086	9.89369e-39	4.39219e-36
novel_circ_001406	1	86	10.0356	490.537	5.61116	2.02886e-15	2.28672e-13
novel_circ_001429	3	58	30.1069	330.827	3.45791	1.07383e-08	4.90302e-07
novel_circ_001430	0	13	0.001	74.151	16.1782	0.00195752	0.0204623
novel_circ_001431	0	11	0.001	62.7431	15.9372	0.00391328	0.0369309
novel_circ_001434	14	2	140.499	11.4078	-3.62246	0.000145836	0.00272306
novel_circ_001440	0	9	0.001	51.3353	15.6477	0.0156414	0.106929
novel_circ_001443	17	0	170.606	0.001	-17.3803	3.84742e-06	0.000111294
novel_circ_001449	12	66	120.428	376.459	1.64433	6.01999e-05	0.00129656
novel_circ_001450	0	8	0.001	45.6314	15.4777	0.0312734	0.16209
novel_circ_001452	6	55	60.2138	313.716	2.38129	5.70108e-06	0.000156649
novel_circ_001455	0	7	0.001	39.9274	15.2851	0.0312734	0.16209
novel_circ_001458	0	35	0.001	199.637	17.607	1.13739e-07	4.37133e-06
novel_circ_001468	0	9	0.001	51.3353	15.6477	0.0156414	0.106929
novel_circ_001470	0	12	0.001	68.4471	16.0627	0.00195752	0.0204623
novel_circ_001490	8	0	80.285	0.001	-16.2928	0.00195752	0.0204623
novel_circ_001491	2	17	20.0713	96.9667	2.27236	0.0213208	0.142298
novel_circ_001495	11	0	110.392	0.001	-16.7523	0.000245094	0.0042927
novel_circ_001498	14	6	140.499	34.2235	-2.0375	0.00722652	0.0633594
novel_circ_001504	0	8	0.001	45.6314	15.4777	0.0312734	0.16209
novel_circ_001512	6	0	60.2138	0.001	-15.8778	0.0156414	0.106929
novel_circ_001515	0	8	0.001	45.6314	15.4777	0.0312734	0.16209
novel_circ_001520	0	9	0.001	51.3353	15.6477	0.0156414	0.106929
novel_circ_001526	13	5	130.463	28.5196	-2.19362	0.00444281	0.0411603
novel_circ_001529	6	0	60.2138	0.001	-15.8778	0.0156414	0.106929
novel_circ_001536	0	12	0.001	68.4471	16.0627	0.00195752	0.0204623
novel_circ_001538	0	54	0.001	308.012	18.2326	6.13544e-11	3.99594e-09
novel_circ_001544	5	128	50.1781	730.102	3.86297	7.33898e-19	1.16529e-16
novel_circ_001545	45	168	451.603	958.259	1.08536	4.18598e-06	0.000120447
novel_circ_001561	0	9	0.001	51.3353	15.6477	0.0156414	0.106929
novel_circ_001563	3	46	30.1069	262.38	3.12349	2.8917e-06	8.76088e-05
novel_circ_001566	1	18	10.0356	102.671	3.35482	0.00419502	0.0390643
novel_circ_001570	5	0	50.1781	0.001	-15.6148	0.0312734	0.16209
novel_circ_001576	0	7	0.001	39.9274	15.2851	0.0312734	0.16209
novel_circ_001579	0	7	0.001	39.9274	15.2851	0.0312734	0.16209
novel_circ_001583	2	16	20.0713	91.2627	2.1849	0.0213208	0.142298
novel_circ_001589	0	14	0.001	79.8549	16.2851	0.00097925	0.012342
novel_circ_001602	0	8	0.001	45.6314	15.4777	0.0312734	0.16209
novel_circ_001603	0	7	0.001	39.9274	15.2851	0.0312734	0.16209
novel_circ_001610	0	7	0.001	39.9274	15.2851	0.0312734	0.16209
novel_circ_001619	7	2	70.2494	11.4078	-2.62246	0.0215151	0.142298
novel_circ_001624	0	14	0.001	79.8549	16.2851	0.00097925	0.012342
novel_circ_001632	30	12	301.069	68.4471	-2.13703	1.5694e-05	0.000388829
novel_circ_001650	19	2	190.677	11.4078	-4.06303	3.01494e-06	8.88672e-05
novel_circ_001651	7	0	70.2494	0.001	-16.1002	0.00782344	0.0633594
novel_circ_001655	0	10	0.001	57.0392	15.7997	0.00782344	0.0633594
novel_circ_001657	274	219	2749.76	1249.16	-1.13835	2.04135e-17	2.90232e-15
novel_circ_001671	2	16	20.0713	91.2627	2.1849	0.0213208	0.142298
novel_circ_001675	0	7	0.001	39.9274	15.2851	0.0312734	0.16209
novel_circ_001678	202	38	2027.2	216.749	-3.22539	6.05899e-51	4.88153e-48
novel_circ_001688	8	1	80.285	5.70392	-3.8151	0.00195752	0.0204623
novel_circ_001692	0	10	0.001	57.0392	15.7997	0.00782344	0.0633594
novel_circ_001693	233	150	2338.3	855.588	-1.45047	1.1553e-21	2.07696e-19
novel_circ_001699	4	22	40.1425	125.486	1.64433	0.034792	0.17977
novel_circ_001712	19	14	190.677	79.8549	-1.25568	0.0244257	0.158134
novel_circ_001719	10	0	100.356	0.001	-16.6148	0.000489894	0.00747396
novel_circ_001720	7	0	70.2494	0.001	-16.1002	0.00782344	0.0633594
novel_circ_001722	185	107	1856.59	610.32	-1.60502	5.2749e-20	8.89496e-18
novel_circ_001734	11	2	110.392	11.4078	-3.27454	0.00183717	0.0204623
novel_circ_001758	4	36	40.1425	205.341	2.35482	0.000513761	0.00769151
novel_circ_001761	52	216	521.853	1232.05	1.23934	4.63047e-09	2.19448e-07
novel_circ_001762	0	7	0.001	39.9274	15.2851	0.0312734	0.16209
novel_circ_001765	74	33	742.636	188.229	-1.98016	9.84626e-12	7.21164e-10
novel_circ_001770	28	12	280.998	68.4471	-2.0375	4.26894e-05	0.000934228
novel_circ_001771	26	10	260.926	57.0392	-2.19362	2.47469e-05	0.000590262
novel_circ_001778	6	0	60.2138	0.001	-15.8778	0.0156414	0.106929
novel_circ_001788	1	30	10.0356	171.118	4.09179	4.97586e-05	0.00107809
novel_circ_001791	0	25	0.001	142.598	17.1216	2.11617e-05	0.000509778
novel_circ_001794	0	7	0.001	39.9274	15.2851	0.0312734	0.16209
novel_circ_001798	38	12	381.354	68.4471	-2.47807	2.38351e-08	1.02874e-06
novel_circ_001813	3	21	30.1069	119.782	1.99225	0.0266814	0.16209
novel_circ_001825	7	41	70.2494	233.861	1.73509	0.00193496	0.0204623
novel_circ_001838	10	4	100.356	22.8157	-2.13703	0.0352229	0.180579
novel_circ_001839	9	2	90.3206	11.4078	-2.98503	0.00636217	0.0576651
novel_circ_001845	17	8	170.606	45.6314	-1.90257	0.00250938	0.025712
novel_circ_001847	0	8	0.001	45.6314	15.4777	0.0312734	0.16209
novel_circ_001848	0	14	0.001	79.8549	16.2851	0.00097925	0.012342
novel_circ_001872	2	16	20.0713	91.2627	2.1849	0.0213208	0.142298
novel_circ_001874	0	9	0.001	51.3353	15.6477	0.0156414	0.106929
novel_circ_001880	0	18	0.001	102.671	16.6477	0.000980413	0.012342
novel_circ_001882	17	78	170.606	444.906	1.38283	0.000134677	0.00258572
novel_circ_001883	44	340	441.568	1939.33	2.13485	2.83685e-27	7.26e-25
novel_circ_001885	1	60	10.0356	342.235	5.09179	1.36989e-10	8.41789e-09
novel_circ_001888	0	12	0.001	68.4471	16.0627	0.00195752	0.0204623
novel_circ_001898	0	9	0.001	51.3353	15.6477	0.0156414	0.106929
novel_circ_001900	89	60	893.171	342.235	-1.38395	1.73505e-08	7.62474e-07
novel_circ_001904	5	0	50.1781	0.001	-15.6148	0.0312734	0.16209
novel_circ_001905	0	9	0.001	51.3353	15.6477	0.0156414	0.106929
novel_circ_001911	0	8	0.001	45.6314	15.4777	0.0312734	0.16209
novel_circ_001913	0	11	0.001	62.7431	15.9372	0.00391328	0.0369309
novel_circ_001917	0	65	0.001	370.755	18.5001	1.75388e-13	1.61661e-11
novel_circ_001918	1	23	10.0356	131.19	3.70846	0.000404902	0.00667766
novel_circ_001921	0	9	0.001	51.3353	15.6477	0.0156414	0.106929
novel_circ_001923	0	8	0.001	45.6314	15.4777	0.0312734	0.16209
novel_circ_001924	0	10	0.001	57.0392	15.7997	0.00782344	0.0633594
novel_circ_001928	0	7	0.001	39.9274	15.2851	0.0312734	0.16209
novel_circ_001933	0	10	0.001	57.0392	15.7997	0.00782344	0.0633594
novel_circ_001937	4	38	40.1425	216.749	2.43282	0.00019356	0.00352639
novel_circ_001946	2	19	20.0713	108.374	2.43282	0.00756354	0.0633594
novel_circ_001951	17	8	170.606	45.6314	-1.90257	0.00250938	0.025712
novel_circ_001957	15	2	150.534	11.4078	-3.722	7.68171e-05	0.00154294
novel_circ_001965	9	2	90.3206	11.4078	-2.98503	0.00636217	0.0576651
novel_circ_001966	7	1	70.2494	5.70392	-3.62246	0.00391328	0.0369309
novel_circ_001986	11	47	110.392	268.084	1.28005	0.00554751	0.0510469
novel_circ_001989	9	2	90.3206	11.4078	-2.98503	0.00636217	0.0576651
novel_circ_001991	12	3	120.428	17.1118	-2.8151	0.0023592	0.0242532
novel_circ_001993	0	14	0.001	79.8549	16.2851	0.00097925	0.012342
novel_circ_002001	0	29	0.001	165.414	17.3357	3.01494e-06	8.88672e-05
novel_circ_002003	1	13	10.0356	74.151	2.88533	0.0386306	0.195699
novel_circ_002004	0	9	0.001	51.3353	15.6477	0.0156414	0.106929
novel_circ_002009	0	7	0.001	39.9274	15.2851	0.0312734	0.16209
novel_circ_002011	0	17	0.001	96.9667	16.5652	0.000980413	0.012342
novel_circ_002012	2	17	20.0713	96.9667	2.27236	0.0213208	0.142298
novel_circ_002013	0	7	0.001	39.9274	15.2851	0.0312734	0.16209
novel_circ_002021	26	16	260.926	91.2627	-1.51554	0.00193496	0.0204623
novel_circ_002028	13	1	130.463	5.70392	-4.51554	3.07011e-05	0.000701513
novel_circ_002029	12	2	120.428	11.4078	-3.40007	0.000521183	0.00769151
novel_circ_002031	30	22	301.069	125.486	-1.26256	0.00221931	0.0231099
novel_circ_002044	23	6	230.819	34.2235	-2.7537	4.71992e-06	0.000133341
novel_circ_002046	6	1	60.2138	5.70392	-3.40007	0.0156414	0.106929
novel_circ_002051	11	0	110.392	0.001	-16.7523	0.000245094	0.0042927
novel_circ_002052	11	1	110.392	5.70392	-4.27454	0.000245094	0.0042927
novel_circ_002068	6	44	60.2138	250.973	2.05936	0.000250917	0.00438409
novel_circ_002071	0	11	0.001	62.7431	15.9372	0.00391328	0.0369309
novel_circ_002072	0	7	0.001	39.9274	15.2851	0.0312734	0.16209
novel_circ_002092	5	0	50.1781	0.001	-15.6148	0.0312734	0.16209
novel_circ_002095	0	7	0.001	39.9274	15.2851	0.0312734	0.16209
novel_circ_002096	2	24	20.0713	136.894	2.76986	0.00261354	0.0265789
novel_circ_002097	67	386	672.387	2201.71	1.71126	2.38293e-23	4.98422e-21
novel_circ_002104	43	33	431.532	188.229	-1.19698	0.00055193	0.0080578
novel_circ_002109	0	7	0.001	39.9274	15.2851	0.0312734	0.16209
novel_circ_002111	0	9	0.001	51.3353	15.6477	0.0156414	0.106929
novel_circ_002116	8	3	80.285	17.1118	-2.23014	0.0386306	0.195699
novel_circ_002130	28	2	280.998	11.4078	-4.62246	1.19721e-10	7.46218e-09
novel_circ_002137	3	22	30.1069	125.486	2.05936	0.0169593	0.11525
novel_circ_002138	0	8	0.001	45.6314	15.4777	0.0312734	0.16209
novel_circ_002139	0	10	0.001	57.0392	15.7997	0.00782344	0.0633594
novel_circ_002141	0	10	0.001	57.0392	15.7997	0.00782344	0.0633594
novel_circ_002143	22	14	220.784	79.8549	-1.46718	0.00513866	0.0474052
novel_circ_002150	0	7	0.001	39.9274	15.2851	0.0312734	0.16209
novel_circ_002155	0	18	0.001	102.671	16.6477	0.000980413	0.012342
novel_circ_002166	6	0	60.2138	0.001	-15.8778	0.0156414	0.106929
novel_circ_002170	1	14	10.0356	79.8549	2.99225	0.0225028	0.146954
novel_circ_002171	0	9	0.001	51.3353	15.6477	0.0156414	0.106929
novel_circ_002178	0	11	0.001	62.7431	15.9372	0.00391328	0.0369309
novel_circ_002179	1	22	10.0356	125.486	3.64433	0.000732495	0.0104008
novel_circ_002180	0	15	0.001	85.5588	16.3846	0.000489894	0.00747396
novel_circ_002188	8	2	80.285	11.4078	-2.8151	0.0117402	0.0923971
novel_circ_002196	0	11	0.001	62.7431	15.9372	0.00391328	0.0369309
novel_circ_002198	6	0	60.2138	0.001	-15.8778	0.0156414	0.106929
novel_circ_002199	0	12	0.001	68.4471	16.0627	0.00195752	0.0204623
novel_circ_002202	0	16	0.001	91.2627	16.4777	0.00183717	0.0204623
novel_circ_002206	0	9	0.001	51.3353	15.6477	0.0156414	0.106929
novel_circ_002207	0	10	0.001	57.0392	15.7997	0.00782344	0.0633594
novel_circ_002213	2	15	20.0713	85.5588	2.09179	0.0352229	0.180579
novel_circ_002215	0	9	0.001	51.3353	15.6477	0.0156414	0.106929
novel_circ_002229	1	17	10.0356	96.9667	3.27236	0.0074061	0.0633594
novel_circ_002231	20	125	200.713	712.99	1.82875	3.04382e-09	1.49463e-07
novel_circ_002233	5	0	50.1781	0.001	-15.6148	0.0312734	0.16209
novel_circ_002235	0	7	0.001	39.9274	15.2851	0.0312734	0.16209
novel_circ_002236	0	9	0.001	51.3353	15.6477	0.0156414	0.106929
novel_circ_002249	0	8	0.001	45.6314	15.4777	0.0312734	0.16209
novel_circ_002253	12	74	120.428	422.09	1.80939	1.0151e-05	0.000265402
novel_circ_002256	8	2	80.285	11.4078	-2.8151	0.0117402	0.0923971
novel_circ_002263	18	3	180.641	17.1118	-3.40007	5.78262e-06	0.000156649
novel_circ_002265	0	19	0.001	108.374	16.7257	0.000521183	0.00769151
novel_circ_002274	17	6	170.606	34.2235	-2.31761	0.000916869	0.012342
novel_circ_002281	7	1	70.2494	5.70392	-3.62246	0.00391328	0.0369309
novel_circ_002290	13	5	130.463	28.5196	-2.19362	0.00444281	0.0411603
novel_circ_002294	116	35	1164.13	199.637	-2.5438	4.18097e-23	8.58006e-21
novel_circ_002298	0	13	0.001	74.151	16.1782	0.00195752	0.0204623
novel_circ_002302	11	46	110.392	262.38	1.24903	0.00786634	0.0636831
novel_circ_002311	0	10	0.001	57.0392	15.7997	0.00782344	0.0633594
novel_circ_002315	7	0	70.2494	0.001	-16.1002	0.00782344	0.0633594
novel_circ_002318	12	2	120.428	11.4078	-3.40007	0.000521183	0.00769151
novel_circ_002326	90	16	903.206	91.2627	-3.30696	1.13735e-23	2.44959e-21
novel_circ_002335	0	22	0.001	125.486	16.9372	7.68171e-05	0.00154294
novel_circ_002343	13	3	130.463	17.1118	-2.93058	0.00131833	0.0163127
novel_circ_002344	36	0	361.283	0.001	-18.4628	4.74709e-13	4.16385e-11
novel_circ_002345	8	1	80.285	5.70392	-3.8151	0.00195752	0.0204623
novel_circ_002350	0	7	0.001	39.9274	15.2851	0.0312734	0.16209
novel_circ_002361	2	29	20.0713	165.414	3.04288	0.000313464	0.00529408
novel_circ_002363	5	0	50.1781	0.001	-15.6148	0.0312734	0.16209
novel_circ_002364	8	3	80.285	17.1118	-2.23014	0.0386306	0.195699
novel_circ_002371	2	30	20.0713	171.118	3.09179	0.000181736	0.00332211
novel_circ_002374	4	26	40.1425	148.302	1.88533	0.00939996	0.0751755
novel_circ_002376	2	30	20.0713	171.118	3.09179	0.000181736	0.00332211
novel_circ_002381	18	9	180.641	51.3353	-1.8151	0.00374236	0.0369309
novel_circ_002384	14	9	140.499	51.3353	-1.45253	0.0227353	0.147939
novel_circ_002387	0	29	0.001	165.414	17.3357	3.01494e-06	8.88672e-05
novel_circ_002390	6	0	60.2138	0.001	-15.8778	0.0156414	0.106929
novel_circ_002400	0	13	0.001	74.151	16.1782	0.00195752	0.0204623
novel_circ_002402	98	30	983.491	171.118	-2.52292	1.40513e-19	2.29819e-17
novel_circ_002407	0	11	0.001	62.7431	15.9372	0.00391328	0.0369309
novel_circ_002408	13	3	130.463	17.1118	-2.93058	0.00131833	0.0163127
novel_circ_002411	17	2	170.606	11.4078	-3.90257	1.10723e-05	0.00028395
novel_circ_002413	7	2	70.2494	11.4078	-2.62246	0.0215151	0.142298
novel_circ_002416	6	0	60.2138	0.001	-15.8778	0.0156414	0.106929
novel_circ_002418	23	8	230.819	45.6314	-2.33867	6.70428e-05	0.00140635
novel_circ_002424	5	0	50.1781	0.001	-15.6148	0.0312734	0.16209
novel_circ_002425	5	1	50.1781	5.70392	-3.13703	0.0312734	0.16209
novel_circ_002432	1	13	10.0356	74.151	2.88533	0.0386306	0.195699
novel_circ_002437	5	1	50.1781	5.70392	-3.13703	0.0312734	0.16209
novel_circ_002451	8	36	80.285	205.341	1.35482	0.0166959	0.113994
novel_circ_002454	6	1	60.2138	5.70392	-3.40007	0.0156414	0.106929
novel_circ_002459	4	27	40.1425	154.006	1.93978	0.00595708	0.0545159
novel_circ_002460	27	125	270.962	712.99	1.39579	9.28353e-07	3.04592e-05
novel_circ_002469	0	10	0.001	57.0392	15.7997	0.00782344	0.0633594
novel_circ_002471	6	32	60.2138	182.525	1.59993	0.00909852	0.0731412
novel_circ_002472	0	11	0.001	62.7431	15.9372	0.00391328	0.0369309
novel_circ_002473	0	12	0.001	68.4471	16.0627	0.00195752	0.0204623
novel_circ_002475	10	43	100.356	245.269	1.28923	0.0133924	0.103454
novel_circ_002507	5	0	50.1781	0.001	-15.6148	0.0312734	0.16209
novel_circ_002510	251	112	2518.94	638.839	-1.97929	1.77709e-35	6.44285e-33
novel_circ_002517	0	8	0.001	45.6314	15.4777	0.0312734	0.16209
novel_circ_002534	9	3	90.3206	17.1118	-2.40007	0.0225028	0.146954
novel_circ_002535	0	12	0.001	68.4471	16.0627	0.00195752	0.0204623
novel_circ_002536	12	7	120.428	39.9274	-1.59271	0.0414893	0.209013
novel_circ_002540	5	1	50.1781	5.70392	-3.13703	0.0312734	0.16209
novel_circ_002542	21	17	210.748	96.9667	-1.11996	0.0238373	0.154878
novel_circ_002545	0	7	0.001	39.9274	15.2851	0.0312734	0.16209
novel_circ_002546	0	9	0.001	51.3353	15.6477	0.0156414	0.106929
novel_circ_002547	52	7	521.853	39.9274	-3.70819	1.42039e-15	1.63481e-13
novel_circ_002551	9	3	90.3206	17.1118	-2.40007	0.0225028	0.146954
novel_circ_002555	5	1	50.1781	5.70392	-3.13703	0.0312734	0.16209
novel_circ_002556	5	0	50.1781	0.001	-15.6148	0.0312734	0.16209
novel_circ_002576	8	34	80.285	193.933	1.27236	0.033719	0.174516
novel_circ_002578	0	8	0.001	45.6314	15.4777	0.0312734	0.16209
novel_circ_002580	41	208	411.461	1186.42	1.52778	1.52101e-11	1.08227e-09
novel_circ_002585	4	49	40.1425	279.492	2.79961	1.878e-06	5.79463e-05
novel_circ_002591	0	8	0.001	45.6314	15.4777	0.0312734	0.16209
novel_circ_002599	0	7	0.001	39.9274	15.2851	0.0312734	0.16209
novel_circ_002610	0	30	0.001	171.118	17.3846	1.56949e-06	4.8983e-05
novel_circ_002611	0	10	0.001	57.0392	15.7997	0.00782344	0.0633594
novel_circ_002612	20	15	200.713	85.5588	-1.23014	0.0289589	0.16209
novel_circ_002614	21	17	210.748	96.9667	-1.11996	0.0238373	0.154878
novel_circ_002620	3	23	30.1069	131.19	2.12349	0.0106654	0.084921
novel_circ_002643	12	1	120.428	5.70392	-4.40007	6.13562e-05	0.0013098
novel_circ_002658	8	0	80.285	0.001	-16.2928	0.00195752	0.0204623
novel_circ_002668	0	17	0.001	96.9667	16.5652	0.000980413	0.012342
novel_circ_002672	0	16	0.001	91.2627	16.4777	0.00183717	0.0204623
novel_circ_002678	7	0	70.2494	0.001	-16.1002	0.00782344	0.0633594
novel_circ_002679	102	79	1023.63	450.61	-1.18375	9.40928e-08	3.7147e-06
novel_circ_002682	2	30	20.0713	171.118	3.09179	0.000181736	0.00332211
novel_circ_002684	8	2	80.285	11.4078	-2.8151	0.0117402	0.0923971
novel_circ_002691	13	6	130.463	34.2235	-1.93058	0.0118586	0.0929253
novel_circ_002694	10	5	100.356	28.5196	-1.8151	0.0352229	0.180579
novel_circ_002706	117	32	1174.17	182.525	-2.68547	3.53158e-25	8.08658e-23
novel_circ_002709	65	53	652.316	302.308	-1.10955	7.65506e-05	0.00154294
novel_circ_002710	12	1	120.428	5.70392	-4.40007	6.13562e-05	0.0013098
novel_circ_002716	0	7	0.001	39.9274	15.2851	0.0312734	0.16209
novel_circ_002721	0	34	0.001	193.933	17.5652	2.19611e-07	8.16616e-06
novel_circ_002739	0	11	0.001	62.7431	15.9372	0.00391328	0.0369309
novel_circ_002742	0	10	0.001	57.0392	15.7997	0.00782344	0.0633594
novel_circ_002744	0	11	0.001	62.7431	15.9372	0.00391328	0.0369309
novel_circ_002747	10	0	100.356	0.001	-16.6148	0.000489894	0.00747396
novel_circ_002751	0	14	0.001	79.8549	16.2851	0.00097925	0.012342
novel_circ_002753	0	11	0.001	62.7431	15.9372	0.00391328	0.0369309
novel_circ_002760	8	0	80.285	0.001	-16.2928	0.00195752	0.0204623
novel_circ_002761	12	159	120.428	906.923	2.91282	2.75516e-18	4.19112e-16
novel_circ_002768	32	6	321.14	34.2235	-3.23014	5.81221e-09	2.74258e-07
novel_circ_002776	69	8	692.458	45.6314	-3.92363	1.66814e-21	2.95017e-19
novel_circ_002777	33	14	331.176	79.8549	-2.05214	5.75696e-06	0.000156649
novel_circ_002784	0	13	0.001	74.151	16.1782	0.00195752	0.0204623
novel_circ_002786	0	92	0.001	524.761	19.0013	2.18639e-18	3.37308e-16
novel_circ_002787	17	11	170.606	62.7431	-1.44314	0.0242204	0.156899
novel_circ_002790	49	39	491.746	222.453	-1.14441	0.00045085	0.00739618
novel_circ_002795	0	8	0.001	45.6314	15.4777	0.0312734	0.16209
novel_circ_002815	24	2	240.855	11.4078	-4.40007	3.80158e-09	1.83361e-07
novel_circ_002825	9	0	90.3206	0.001	-16.4628	0.00097925	0.012342
novel_circ_002827	6	0	60.2138	0.001	-15.8778	0.0156414	0.106929
novel_circ_002832	9	2	90.3206	11.4078	-2.98503	0.00636217	0.0576651
novel_circ_002833	26	15	260.926	85.5588	-1.60865	0.00095196	0.012342
novel_circ_002839	10	2	100.356	11.4078	-3.13703	0.0034275	0.034264
novel_circ_002844	9	3	90.3206	17.1118	-2.40007	0.0225028	0.146954
novel_circ_002851	0	8	0.001	45.6314	15.4777	0.0312734	0.16209
novel_circ_002857	5	1	50.1781	5.70392	-3.13703	0.0312734	0.16209
novel_circ_002867	0	8	0.001	45.6314	15.4777	0.0312734	0.16209
novel_circ_002872	0	18	0.001	102.671	16.6477	0.000980413	0.012342
novel_circ_002874	0	15	0.001	85.5588	16.3846	0.000489894	0.00747396
novel_circ_002876	0	32	0.001	182.525	17.4777	4.23548e-07	1.48365e-05
novel_circ_002877	0	7	0.001	39.9274	15.2851	0.0312734	0.16209
novel_circ_002879	0	9	0.001	51.3353	15.6477	0.0156414	0.106929
novel_circ_002881	0	10	0.001	57.0392	15.7997	0.00782344	0.0633594
novel_circ_002883	0	12	0.001	68.4471	16.0627	0.00195752	0.0204623
novel_circ_002890	0	7	0.001	39.9274	15.2851	0.0312734	0.16209
novel_circ_002898	5	1	50.1781	5.70392	-3.13703	0.0312734	0.16209
novel_circ_002903	24	5	240.855	28.5196	-3.07814	2.59816e-06	7.91564e-05
novel_circ_002905	26	14	260.926	79.8549	-1.70819	0.00043649	0.00716815
novel_circ_002911	0	217	0.001	1237.75	20.2393	2.89354e-42	1.61393e-39
novel_circ_002918	0	8	0.001	45.6314	15.4777	0.0312734	0.16209
novel_circ_002924	0	14	0.001	79.8549	16.2851	0.00097925	0.012342
novel_circ_002930	0	11	0.001	62.7431	15.9372	0.00391328	0.0369309
novel_circ_002931	4	46	40.1425	262.38	2.70846	9.1492e-06	0.000239498
novel_circ_002945	4	25	40.1425	142.598	1.82875	0.00939996	0.0751755
novel_circ_002948	6	0	60.2138	0.001	-15.8778	0.0156414	0.106929
novel_circ_002949	33	21	331.176	119.782	-1.46718	0.000361763	0.00605341
novel_circ_002956	5	0	50.1781	0.001	-15.6148	0.0312734	0.16209
novel_circ_002957	12	0	120.428	0.001	-16.8778	0.000122627	0.00235853
novel_circ_002960	32	5	321.14	28.5196	-3.49318	8.10549e-10	4.41902e-08
novel_circ_002965	8	1	80.285	5.70392	-3.8151	0.00195752	0.0204623
novel_circ_002972	2	27	20.0713	154.006	2.93978	0.000916869	0.012342
novel_circ_002976	0	7	0.001	39.9274	15.2851	0.0312734	0.16209
novel_circ_002980	0	10	0.001	57.0392	15.7997	0.00782344	0.0633594
novel_circ_002988	0	9	0.001	51.3353	15.6477	0.0156414	0.106929
novel_circ_002990	0	14	0.001	79.8549	16.2851	0.00097925	0.012342
novel_circ_002991	0	12	0.001	68.4471	16.0627	0.00195752	0.0204623
novel_circ_002997	6	0	60.2138	0.001	-15.8778	0.0156414	0.106929
novel_circ_002999	0	8	0.001	45.6314	15.4777	0.0312734	0.16209
novel_circ_003001	2	34	20.0713	193.933	3.27236	3.43905e-05	0.000777648
novel_circ_003002	0	14	0.001	79.8549	16.2851	0.00097925	0.012342
novel_circ_003010	12	7	120.428	39.9274	-1.59271	0.0414893	0.209013
novel_circ_003015	5	0	50.1781	0.001	-15.6148	0.0312734	0.16209
novel_circ_003017	7	0	70.2494	0.001	-16.1002	0.00782344	0.0633594
novel_circ_003018	17	7	170.606	39.9274	-2.09521	0.000916869	0.012342
novel_circ_003019	16	6	160.57	34.2235	-2.23014	0.0015534	0.0188672
novel_circ_003028	2	19	20.0713	108.374	2.43282	0.00756354	0.0633594
novel_circ_003034	10	2	100.356	11.4078	-3.13703	0.0034275	0.034264
novel_circ_003036	5	0	50.1781	0.001	-15.6148	0.0312734	0.16209
novel_circ_003062	1	19	10.0356	108.374	3.43282	0.0023592	0.0242532
novel_circ_003077	2	34	20.0713	193.933	3.27236	3.43905e-05	0.000777648
novel_circ_003078	0	11	0.001	62.7431	15.9372	0.00391328	0.0369309
novel_circ_003079	0	8	0.001	45.6314	15.4777	0.0312734	0.16209
novel_circ_003080	23	8	230.819	45.6314	-2.33867	6.70428e-05	0.00140635
novel_circ_003081	6	1	60.2138	5.70392	-3.40007	0.0156414	0.106929
novel_circ_003087	0	21	0.001	119.782	16.8701	0.000145836	0.00272306
novel_circ_003088	10	122	100.356	695.878	2.7937	3.25753e-14	3.23566e-12
novel_circ_003095	3	84	30.1069	479.129	3.99225	2.31603e-13	2.08184e-11
novel_circ_003098	101	1013	1013.6	5778.07	2.5111	3.26596e-92	1.01492e-88
novel_circ_003102	14	0	140.499	0.001	-17.1002	3.07011e-05	0.000701513
novel_circ_003105	11	1	110.392	5.70392	-4.27454	0.000245094	0.0042927
novel_circ_003106	11	1	110.392	5.70392	-4.27454	0.000245094	0.0042927
novel_circ_003114	3	29	30.1069	165.414	2.45791	0.00091941	0.012342
novel_circ_003115	0	7	0.001	39.9274	15.2851	0.0312734	0.16209
novel_circ_003117	7	2	70.2494	11.4078	-2.62246	0.0215151	0.142298
novel_circ_003140	7	0	70.2494	0.001	-16.1002	0.00782344	0.0633594
novel_circ_003144	42	9	421.496	51.3353	-3.0375	1.23255e-10	7.6605e-09
novel_circ_003156	51	22	511.817	125.486	-2.0281	1.50033e-08	6.72921e-07
novel_circ_003167	9	1	90.3206	5.70392	-3.98503	0.00097925	0.012342
novel_circ_003180	0	9	0.001	51.3353	15.6477	0.0156414	0.106929
novel_circ_003182	11	0	110.392	0.001	-16.7523	0.000245094	0.0042927
novel_circ_003188	2	31	20.0713	176.822	3.13909	0.000104826	0.0020636
novel_circ_003191	0	8	0.001	45.6314	15.4777	0.0312734	0.16209
novel_circ_003192	0	9	0.001	51.3353	15.6477	0.0156414	0.106929
novel_circ_003199	36	26	361.283	148.302	-1.28459	0.000914567	0.012342
novel_circ_003205	8	0	80.285	0.001	-16.2928	0.00195752	0.0204623
novel_circ_003209	25	7	250.891	39.9274	-2.65161	3.5273e-06	0.000102993
novel_circ_003214	5	0	50.1781	0.001	-15.6148	0.0312734	0.16209
novel_circ_003215	11	3	110.392	17.1118	-2.68957	0.0074061	0.0633594
novel_circ_003221	8	0	80.285	0.001	-16.2928	0.00195752	0.0204623
novel_circ_003228	2	22	20.0713	125.486	2.64433	0.00722652	0.0633594
novel_circ_003229	6	0	60.2138	0.001	-15.8778	0.0156414	0.106929
novel_circ_003230	0	7	0.001	39.9274	15.2851	0.0312734	0.16209
novel_circ_003242	5	0	50.1781	0.001	-15.6148	0.0312734	0.16209
novel_circ_003244	74	7	742.636	39.9274	-4.2172	4.07487e-24	9.13821e-22
novel_circ_003252	17	66	170.606	376.459	1.14183	0.00390269	0.0369309
novel_circ_003257	6	0	60.2138	0.001	-15.8778	0.0156414	0.106929
novel_circ_003261	7	0	70.2494	0.001	-16.1002	0.00782344	0.0633594
novel_circ_003279	7	29	70.2494	165.414	1.23552	0.0352308	0.180579
novel_circ_003286	26	97	260.926	553.28	1.08437	0.00043662	0.00716815
novel_circ_003291	0	10	0.001	57.0392	15.7997	0.00782344	0.0633594
novel_circ_003296	100	47	1003.56	268.084	-1.90437	2.77678e-14	2.82258e-12
novel_circ_003297	20	3	200.713	17.1118	-3.55207	1.56949e-06	4.8983e-05
novel_circ_003300	0	8	0.001	45.6314	15.4777	0.0312734	0.16209
novel_circ_003303	1	18	10.0356	102.671	3.35482	0.00419502	0.0390643
novel_circ_003306	17	9	170.606	51.3353	-1.73264	0.00595708	0.0545159
novel_circ_003311	1	36	10.0356	205.341	4.35482	2.59816e-06	7.91564e-05
novel_circ_003312	1	22	10.0356	125.486	3.64433	0.000732495	0.0104008
novel_circ_003313	0	17	0.001	96.9667	16.5652	0.000980413	0.012342
novel_circ_003315	0	9	0.001	51.3353	15.6477	0.0156414	0.106929
novel_circ_003319	0	16	0.001	91.2627	16.4777	0.00183717	0.0204623
novel_circ_003321	1	56	10.0356	319.42	4.99225	8.57041e-10	4.64918e-08
novel_circ_003322	0	7	0.001	39.9274	15.2851	0.0312734	0.16209
novel_circ_003327	72	51	722.565	290.9	-1.3126	1.76882e-06	5.48107e-05
novel_circ_003341	91	49	913.242	279.492	-1.70819	2.22856e-11	1.55877e-09
novel_circ_003343	13	2	130.463	11.4078	-3.51554	0.000276113	0.00471452
novel_circ_003353	0	8	0.001	45.6314	15.4777	0.0312734	0.16209
novel_circ_003357	9	0	90.3206	0.001	-16.4628	0.00097925	0.012342
novel_circ_003374	7	38	70.2494	216.749	1.62547	0.0043629	0.0405505
novel_circ_003382	0	7	0.001	39.9274	15.2851	0.0312734	0.16209
novel_circ_003386	14	3	140.499	17.1118	-3.0375	0.000732495	0.0104008
novel_circ_003393	72	25	722.565	142.598	-2.34117	1.10108e-13	1.04139e-11
novel_circ_003395	7	2	70.2494	11.4078	-2.62246	0.0215151	0.142298
novel_circ_003396	6	0	60.2138	0.001	-15.8778	0.0156414	0.106929
novel_circ_003401	2	22	20.0713	125.486	2.64433	0.00722652	0.0633594
novel_circ_003417	0	7	0.001	39.9274	15.2851	0.0312734	0.16209
novel_circ_003431	6	0	60.2138	0.001	-15.8778	0.0156414	0.106929
novel_circ_003453	0	31	0.001	176.822	17.4319	8.15864e-07	2.69719e-05
novel_circ_003454	1	13	10.0356	74.151	2.88533	0.0386306	0.195699
novel_circ_003456	0	8	0.001	45.6314	15.4777	0.0312734	0.16209
novel_circ_003457	11	147	110.392	838.476	2.92514	5.04191e-17	6.94156e-15
novel_circ_003460	18	0	180.641	0.001	-17.4628	9.6373e-07	3.15248e-05
novel_circ_003462	9	0	90.3206	0.001	-16.4628	0.00097925	0.012342
novel_circ_003465	10	41	100.356	233.861	1.22052	0.0187608	0.127214
novel_circ_003471	70	14	702.494	79.8549	-3.13703	4.46915e-18	6.61343e-16
novel_circ_003473	0	8	0.001	45.6314	15.4777	0.0312734	0.16209
novel_circ_003479	21	15	210.748	85.5588	-1.30053	0.0114032	0.0904647
novel_circ_003480	10	2	100.356	11.4078	-3.13703	0.0034275	0.034264
novel_circ_003486	0	7	0.001	39.9274	15.2851	0.0312734	0.16209
novel_circ_003506	0	8	0.001	45.6314	15.4777	0.0312734	0.16209
novel_circ_003507	2	29	20.0713	165.414	3.04288	0.000313464	0.00529408
novel_circ_003517	5	46	50.1781	262.38	2.38653	6.69334e-05	0.00140635
novel_circ_003518	0	7	0.001	39.9274	15.2851	0.0312734	0.16209
novel_circ_003522	20	13	200.713	74.151	-1.43659	0.00909852	0.0731412
novel_circ_003524	13	8	130.463	45.6314	-1.51554	0.0266814	0.16209
novel_circ_003526	0	7	0.001	39.9274	15.2851	0.0312734	0.16209
novel_circ_003532	0	42	0.001	239.565	17.8701	2.15153e-09	1.07345e-07
novel_circ_003533	2	73	20.0713	416.386	4.37472	9.64858e-12	7.09073e-10
novel_circ_003540	5	1	50.1781	5.70392	-3.13703	0.0312734	0.16209
novel_circ_003548	17	13	170.606	74.151	-1.20213	0.0429279	0.21601
novel_circ_003563	10	0	100.356	0.001	-16.6148	0.000489894	0.00747396
novel_circ_003565	10	6	100.356	34.2235	-1.55207	0.0491362	0.245602
novel_circ_003568	11	2	110.392	11.4078	-3.27454	0.00183717	0.0204623
novel_circ_003571	5	0	50.1781	0.001	-15.6148	0.0312734	0.16209
novel_circ_003574	6	387	60.2138	2207.42	5.19612	5.7863e-64	7.86684e-61
novel_circ_003583	11	6	110.392	34.2235	-1.68957	0.0309574	0.16209
novel_circ_003593	0	12	0.001	68.4471	16.0627	0.00195752	0.0204623
novel_circ_003594	0	7	0.001	39.9274	15.2851	0.0312734	0.16209
novel_circ_003603	3	258	30.1069	1471.61	5.61116	1.47534e-44	8.67381e-42
novel_circ_003604	0	9	0.001	51.3353	15.6477	0.0156414	0.106929
novel_circ_003613	0	10	0.001	57.0392	15.7997	0.00782344	0.0633594
novel_circ_003627	15	57	150.534	325.123	1.11089	0.00932491	0.0749057
novel_circ_003631	0	12	0.001	68.4471	16.0627	0.00195752	0.0204623
novel_circ_003634	2	53	20.0713	302.308	3.91282	2.54158e-08	1.09047e-06
novel_circ_003641	0	10	0.001	57.0392	15.7997	0.00782344	0.0633594
novel_circ_003651	18	6	180.641	34.2235	-2.40007	0.000537698	0.00789774
novel_circ_003671	6	0	60.2138	0.001	-15.8778	0.0156414	0.106929
novel_circ_003672	10	1	100.356	5.70392	-4.13703	0.000489894	0.00747396
novel_circ_003674	0	10	0.001	57.0392	15.7997	0.00782344	0.0633594
novel_circ_003690	0	19	0.001	108.374	16.7257	0.000521183	0.00769151
novel_circ_003691	7	2	70.2494	11.4078	-2.62246	0.0215151	0.142298
novel_circ_003699	0	7	0.001	39.9274	15.2851	0.0312734	0.16209
novel_circ_003701	6	1	60.2138	5.70392	-3.40007	0.0156414	0.106929
novel_circ_003710	6	29	60.2138	165.414	1.45791	0.0201593	0.136019
novel_circ_003718	13	46	130.463	262.38	1.00802	0.0302535	0.16209
novel_circ_003719	24	4	240.855	22.8157	-3.40007	4.7109e-07	1.63179e-05
novel_circ_003720	67	16	672.387	91.2627	-2.88119	8.08301e-16	9.55596e-14
novel_circ_003721	0	8	0.001	45.6314	15.4777	0.0312734	0.16209
novel_circ_003725	0	7	0.001	39.9274	15.2851	0.0312734	0.16209
novel_circ_003729	0	7	0.001	39.9274	15.2851	0.0312734	0.16209
novel_circ_003731	0	19	0.001	108.374	16.7257	0.000521183	0.00769151
novel_circ_003734	6	1	60.2138	5.70392	-3.40007	0.0156414	0.106929
novel_circ_003736	7	0	70.2494	0.001	-16.1002	0.00782344	0.0633594
novel_circ_003742	5	0	50.1781	0.001	-15.6148	0.0312734	0.16209
novel_circ_003744	0	27	0.001	154.006	17.2326	5.78262e-06	0.000156649
novel_circ_003745	0	10	0.001	57.0392	15.7997	0.00782344	0.0633594
novel_circ_003747	0	13	0.001	74.151	16.1782	0.00195752	0.0204623
novel_circ_003750	21	13	210.748	74.151	-1.50698	0.00603094	0.0551223
novel_circ_003752	45	31	451.603	176.822	-1.35276	0.00015386	0.00286306
novel_circ_003754	27	20	270.962	114.078	-1.24806	0.0055707	0.051217
novel_circ_003766	0	7	0.001	39.9274	15.2851	0.0312734	0.16209
novel_circ_003777	0	10	0.001	57.0392	15.7997	0.00782344	0.0633594
novel_circ_003779	0	13	0.001	74.151	16.1782	0.00195752	0.0204623
novel_circ_003786	0	7	0.001	39.9274	15.2851	0.0312734	0.16209
novel_circ_003788	0	9	0.001	51.3353	15.6477	0.0156414	0.106929
novel_circ_003797	2	19	20.0713	108.374	2.43282	0.00756354	0.0633594
novel_circ_003807	0	15	0.001	85.5588	16.3846	0.000489894	0.00747396
novel_circ_003820	0	15	0.001	85.5588	16.3846	0.000489894	0.00747396
novel_circ_003824	7	0	70.2494	0.001	-16.1002	0.00782344	0.0633594
novel_circ_003831	18	1	180.641	5.70392	-4.98503	4.82371e-07	1.64984e-05
novel_circ_003832	8	1	80.285	5.70392	-3.8151	0.00195752	0.0204623
novel_circ_003835	24	1	240.855	5.70392	-5.40007	3.80158e-09	1.83361e-07
novel_circ_003860	94	55	943.349	313.716	-1.58833	8.39529e-11	5.3088e-09
novel_circ_003864	18	9	180.641	51.3353	-1.8151	0.00374236	0.0369309
novel_circ_003870	7	2	70.2494	11.4078	-2.62246	0.0215151	0.142298
novel_circ_003883	0	13	0.001	74.151	16.1782	0.00195752	0.0204623
novel_circ_003895	5	0	50.1781	0.001	-15.6148	0.0312734	0.16209
novel_circ_003897	0	7	0.001	39.9274	15.2851	0.0312734	0.16209
novel_circ_003904	0	8	0.001	45.6314	15.4777	0.0312734	0.16209
novel_circ_003905	0	7	0.001	39.9274	15.2851	0.0312734	0.16209
novel_circ_003914	6	0	60.2138	0.001	-15.8778	0.0156414	0.106929
novel_circ_003924	12	0	120.428	0.001	-16.8778	0.000122627	0.00235853
novel_circ_003927	10	2	100.356	11.4078	-3.13703	0.0034275	0.034264
novel_circ_003931	30	13	301.069	74.151	-2.02156	1.5694e-05	0.000388829
novel_circ_003935	16	0	160.57	0.001	-17.2928	7.68793e-06	0.000204195
novel_circ_003953	0	35	0.001	199.637	17.607	1.13739e-07	4.37133e-06
novel_circ_003955	5	0	50.1781	0.001	-15.6148	0.0312734	0.16209
novel_circ_003957	14	10	140.499	57.0392	-1.30053	0.0434142	0.218003
novel_circ_003958	6	0	60.2138	0.001	-15.8778	0.0156414	0.106929
novel_circ_003960	0	21	0.001	119.782	16.8701	0.000145836	0.00272306
novel_circ_003962	14	54	140.499	308.012	1.13243	0.00723705	0.0633594
novel_circ_003971	11	0	110.392	0.001	-16.7523	0.000245094	0.0042927
novel_circ_003974	1	22	10.0356	125.486	3.64433	0.000732495	0.0104008
novel_circ_003975	4	23	40.1425	131.19	1.70846	0.0227353	0.147939
novel_circ_003978	28	17	280.998	96.9667	-1.535	0.00110289	0.0138198
novel_circ_003982	0	8	0.001	45.6314	15.4777	0.0312734	0.16209
novel_circ_003988	5	0	50.1781	0.001	-15.6148	0.0312734	0.16209
novel_circ_003993	0	12	0.001	68.4471	16.0627	0.00195752	0.0204623
novel_circ_003994	0	9	0.001	51.3353	15.6477	0.0156414	0.106929
novel_circ_004015	6	27	60.2138	154.006	1.35482	0.0429279	0.21601
novel_circ_004018	14	10	140.499	57.0392	-1.30053	0.0434142	0.218003
novel_circ_004020	0	7	0.001	39.9274	15.2851	0.0312734	0.16209
novel_circ_004026	14	0	140.499	0.001	-17.1002	3.07011e-05	0.000701513
novel_circ_004027	17	6	170.606	34.2235	-2.31761	0.000916869	0.012342
novel_circ_004029	7	1	70.2494	5.70392	-3.62246	0.00391328	0.0369309
novel_circ_004032	0	8	0.001	45.6314	15.4777	0.0312734	0.16209
novel_circ_004034	6	1	60.2138	5.70392	-3.40007	0.0156414	0.106929
novel_circ_004043	5	0	50.1781	0.001	-15.6148	0.0312734	0.16209
novel_circ_004052	11	5	110.392	28.5196	-1.95261	0.0127622	0.0992547
novel_circ_004057	13	3	130.463	17.1118	-2.93058	0.00131833	0.0163127
novel_circ_004058	11	1	110.392	5.70392	-4.27454	0.000245094	0.0042927
novel_circ_004060	14	0	140.499	0.001	-17.1002	3.07011e-05	0.000701513
novel_circ_004062	0	7	0.001	39.9274	15.2851	0.0312734	0.16209
novel_circ_004067	5	0	50.1781	0.001	-15.6148	0.0312734	0.16209
novel_circ_004068	1	13	10.0356	74.151	2.88533	0.0386306	0.195699
novel_circ_004093	2	32	20.0713	182.525	3.1849	0.000104826	0.0020636
novel_circ_004094	9	63	90.3206	359.347	1.99225	7.29944e-06	0.000196516
novel_circ_004114	63	14	632.244	79.8549	-2.98503	5.79593e-16	6.96569e-14
novel_circ_004120	13	6	130.463	34.2235	-1.93058	0.0118586	0.0929253
novel_circ_004121	114	23	1144.06	131.19	-3.12443	2.13466e-28	5.73275e-26
novel_circ_004127	0	7	0.001	39.9274	15.2851	0.0312734	0.16209
novel_circ_004130	0	11	0.001	62.7431	15.9372	0.00391328	0.0369309
novel_circ_004132	0	7	0.001	39.9274	15.2851	0.0312734	0.16209
novel_circ_004135	0	16	0.001	91.2627	16.4777	0.00183717	0.0204623
novel_circ_004149	1	14	10.0356	79.8549	2.99225	0.0225028	0.146954
novel_circ_004150	0	7	0.001	39.9274	15.2851	0.0312734	0.16209
novel_circ_004154	0	7	0.001	39.9274	15.2851	0.0312734	0.16209
novel_circ_004167	0	7	0.001	39.9274	15.2851	0.0312734	0.16209
novel_circ_004170	14	91	140.499	519.057	1.88533	3.69603e-07	1.32892e-05
novel_circ_004174	6	0	60.2138	0.001	-15.8778	0.0156414	0.106929
novel_circ_004178	5	0	50.1781	0.001	-15.6148	0.0312734	0.16209
novel_circ_004179	5	0	50.1781	0.001	-15.6148	0.0312734	0.16209
novel_circ_004186	0	14	0.001	79.8549	16.2851	0.00097925	0.012342
novel_circ_004189	0	51	0.001	290.9	18.1502	2.23453e-10	1.34647e-08
novel_circ_004191	2	19	20.0713	108.374	2.43282	0.00756354	0.0633594
novel_circ_004192	0	35	0.001	199.637	17.607	1.13739e-07	4.37133e-06
novel_circ_004197	0	7	0.001	39.9274	15.2851	0.0312734	0.16209
novel_circ_004207	0	16	0.001	91.2627	16.4777	0.00183717	0.0204623
novel_circ_004208	1	29	10.0356	165.414	4.04288	8.8826e-05	0.00177107
novel_circ_004210	0	19	0.001	108.374	16.7257	0.000521183	0.00769151
novel_circ_004211	1	110	10.0356	627.431	5.96625	1.31662e-20	2.25515e-18
novel_circ_004217	0	13	0.001	74.151	16.1782	0.00195752	0.0204623
novel_circ_004223	6	0	60.2138	0.001	-15.8778	0.0156414	0.106929
novel_circ_004227	10	4	100.356	22.8157	-2.13703	0.0352229	0.180579
novel_circ_004233	0	7	0.001	39.9274	15.2851	0.0312734	0.16209
novel_circ_004235	0	8	0.001	45.6314	15.4777	0.0312734	0.16209
novel_circ_004238	0	13	0.001	74.151	16.1782	0.00195752	0.0204623
novel_circ_004243	5	0	50.1781	0.001	-15.6148	0.0312734	0.16209
novel_circ_004248	0	7	0.001	39.9274	15.2851	0.0312734	0.16209
novel_circ_004252	0	15	0.001	85.5588	16.3846	0.000489894	0.00747396
novel_circ_004253	0	11	0.001	62.7431	15.9372	0.00391328	0.0369309
novel_circ_004267	14	0	140.499	0.001	-17.1002	3.07011e-05	0.000701513
novel_circ_004268	2	29	20.0713	165.414	3.04288	0.000313464	0.00529408
novel_circ_004271	4	30	40.1425	171.118	2.09179	0.00335045	0.0338201
novel_circ_004281	6	0	60.2138	0.001	-15.8778	0.0156414	0.106929
novel_circ_004283	8	1	80.285	5.70392	-3.8151	0.00195752	0.0204623
novel_circ_004290	8	3	80.285	17.1118	-2.23014	0.0386306	0.195699
novel_circ_004295	2	182	20.0713	1038.11	5.69269	1.55711e-32	4.90897e-30
novel_circ_004296	0	9	0.001	51.3353	15.6477	0.0156414	0.106929
novel_circ_004302	0	11	0.001	62.7431	15.9372	0.00391328	0.0369309
novel_circ_004307	18	7	180.641	39.9274	-2.17767	0.000537698	0.00789774
novel_circ_004322	0	7	0.001	39.9274	15.2851	0.0312734	0.16209
novel_circ_004324	5	1	50.1781	5.70392	-3.13703	0.0312734	0.16209
novel_circ_004328	0	9	0.001	51.3353	15.6477	0.0156414	0.106929
novel_circ_004339	11	1	110.392	5.70392	-4.27454	0.000245094	0.0042927
novel_circ_004340	13	2	130.463	11.4078	-3.51554	0.000276113	0.00471452
novel_circ_004343	1	25	10.0356	142.598	3.82875	0.000122056	0.00235853
novel_circ_004345	0	10	0.001	57.0392	15.7997	0.00782344	0.0633594
novel_circ_004353	36	19	361.283	108.374	-1.7371	3.08871e-05	0.000704284
novel_circ_004355	93	60	933.313	342.235	-1.44737	1.98465e-09	1.00634e-07
novel_circ_004356	41	11	411.461	62.7431	-2.71323	1.06768e-09	5.69245e-08
novel_circ_004359	0	7	0.001	39.9274	15.2851	0.0312734	0.16209
novel_circ_004360	5	0	50.1781	0.001	-15.6148	0.0312734	0.16209
novel_circ_004368	0	10	0.001	57.0392	15.7997	0.00782344	0.0633594
novel_circ_004369	0	7	0.001	39.9274	15.2851	0.0312734	0.16209
novel_circ_004376	3	19	30.1069	108.374	1.84786	0.0414893	0.209013
novel_circ_004377	21	18	210.748	102.671	-1.0375	0.0386695	0.195805
novel_circ_004379	32	9	321.14	51.3353	-2.64518	1.44537e-07	5.46801e-06
novel_circ_004380	29	15	291.033	85.5588	-1.7662	0.00015904	0.00293933
novel_circ_004381	327	123	3281.65	701.582	-2.22574	3.28407e-53	2.85754e-50
novel_circ_004388	8	0	80.285	0.001	-16.2928	0.00195752	0.0204623
novel_circ_004390	61	26	612.173	148.302	-2.0454	7.92447e-10	4.35306e-08
novel_circ_004394	15	0	150.534	0.001	-17.1997	1.53628e-05	0.000383212
novel_circ_004405	0	15	0.001	85.5588	16.3846	0.000489894	0.00747396
novel_circ_004411	16	5	160.57	28.5196	-2.49318	0.000491667	0.00747396
novel_circ_004416	0	7	0.001	39.9274	15.2851	0.0312734	0.16209
novel_circ_004419	0	8	0.001	45.6314	15.4777	0.0312734	0.16209
novel_circ_004420	0	10	0.001	57.0392	15.7997	0.00782344	0.0633594
novel_circ_004422	20	9	200.713	51.3353	-1.96711	0.000885647	0.012342
novel_circ_004424	14	0	140.499	0.001	-17.1002	3.07011e-05	0.000701513
novel_circ_004432	8	0	80.285	0.001	-16.2928	0.00195752	0.0204623
novel_circ_004440	0	17	0.001	96.9667	16.5652	0.000980413	0.012342
novel_circ_004442	2	15	20.0713	85.5588	2.09179	0.0352229	0.180579
novel_circ_004446	27	6	270.962	34.2235	-2.98503	2.32231e-07	8.56224e-06
novel_circ_004447	7	1	70.2494	5.70392	-3.62246	0.00391328	0.0369309
novel_circ_004449	12	3	120.428	17.1118	-2.8151	0.0023592	0.0242532
novel_circ_004450	7	0	70.2494	0.001	-16.1002	0.00782344	0.0633594
novel_circ_004457	0	8	0.001	45.6314	15.4777	0.0312734	0.16209
novel_circ_004460	4	25	40.1425	142.598	1.82875	0.00939996	0.0751755
novel_circ_004467	0	9	0.001	51.3353	15.6477	0.0156414	0.106929
novel_circ_004485	20	2	200.713	11.4078	-4.13703	1.56949e-06	4.8983e-05
novel_circ_004503	38	9	381.354	51.3353	-2.89311	2.42574e-09	1.20749e-07
novel_circ_004506	26	12	260.926	68.4471	-1.93058	0.000184753	0.00337442
novel_circ_004511	28	8	280.998	45.6314	-2.62246	2.48018e-06	7.60949e-05
novel_circ_004512	0	9	0.001	51.3353	15.6477	0.0156414	0.106929
novel_circ_004524	737	225	7396.26	1283.38	-2.52684	1.28386e-134	6.98195e-131
novel_circ_004525	72	7	722.565	39.9274	-4.17767	1.5463e-23	3.29771e-21
novel_circ_004526	8	0	80.285	0.001	-16.2928	0.00195752	0.0204623
novel_circ_004543	0	8	0.001	45.6314	15.4777	0.0312734	0.16209
novel_circ_004559	8	2	80.285	11.4078	-2.8151	0.0117402	0.0923971
novel_circ_004563	0	7	0.001	39.9274	15.2851	0.0312734	0.16209
novel_circ_004579	4	33	40.1425	188.229	2.22929	0.0013304	0.0163781
novel_circ_004589	0	23	0.001	131.19	17.0013	7.68171e-05	0.00154294
novel_circ_004590	4	26	40.1425	148.302	1.88533	0.00939996	0.0751755
novel_circ_004596	11	2	110.392	11.4078	-3.27454	0.00183717	0.0204623
novel_circ_004603	0	8	0.001	45.6314	15.4777	0.0312734	0.16209
novel_circ_004610	0	7	0.001	39.9274	15.2851	0.0312734	0.16209
novel_circ_004611	7	0	70.2494	0.001	-16.1002	0.00782344	0.0633594
novel_circ_004619	0	12	0.001	68.4471	16.0627	0.00195752	0.0204623
novel_circ_004620	0	7	0.001	39.9274	15.2851	0.0312734	0.16209
novel_circ_004621	3	207	30.1069	1180.71	5.29342	2.70022e-35	9.62917e-33
novel_circ_004623	6	91	60.2138	519.057	3.10773	1.52244e-11	1.08227e-09
novel_circ_004625	2	17	20.0713	96.9667	2.27236	0.0213208	0.142298
novel_circ_004634	17	2	170.606	11.4078	-3.90257	1.10723e-05	0.00028395
novel_circ_004646	1	38	10.0356	216.749	4.43282	1.42613e-06	4.56213e-05
novel_circ_004648	0	8	0.001	45.6314	15.4777	0.0312734	0.16209
novel_circ_004650	16	7	160.57	39.9274	-2.00775	0.00409952	0.0384383
novel_circ_004652	9	0	90.3206	0.001	-16.4628	0.00097925	0.012342
novel_circ_004656	46	19	461.639	108.374	-2.09074	3.93361e-08	1.62677e-06
novel_circ_004659	16	72	160.57	410.682	1.35482	0.000463271	0.00747396
novel_circ_004666	0	7	0.001	39.9274	15.2851	0.0312734	0.16209
novel_circ_004668	9	2	90.3206	11.4078	-2.98503	0.00636217	0.0576651
novel_circ_004677	0	45	0.001	256.676	17.9696	5.69665e-10	3.16121e-08
novel_circ_004679	0	22	0.001	125.486	16.9372	7.68171e-05	0.00154294
novel_circ_004684	21	5	210.748	28.5196	-2.88549	1.54321e-05	0.000383212
novel_circ_004692	0	8	0.001	45.6314	15.4777	0.0312734	0.16209
novel_circ_004693	1	66	10.0356	376.459	5.22929	6.26898e-12	4.71865e-10
novel_circ_004694	2	39	20.0713	222.453	3.4703	3.5273e-06	0.000102993
novel_circ_004699	5	0	50.1781	0.001	-15.6148	0.0312734	0.16209
novel_circ_004701	34	22	341.211	125.486	-1.44314	0.000312981	0.00529408
novel_circ_004710	5	0	50.1781	0.001	-15.6148	0.0312734	0.16209
novel_circ_004722	0	12	0.001	68.4471	16.0627	0.00195752	0.0204623
novel_circ_004728	0	35	0.001	199.637	17.607	1.13739e-07	4.37133e-06
novel_circ_004729	0	15	0.001	85.5588	16.3846	0.000489894	0.00747396
novel_circ_004734	2	129	20.0713	735.806	5.19612	4.59852e-22	8.6198e-20
novel_circ_004740	8	0	80.285	0.001	-16.2928	0.00195752	0.0204623
novel_circ_004741	17	0	170.606	0.001	-17.3803	3.84742e-06	0.000111294
novel_circ_004745	9	42	90.3206	239.565	1.40729	0.00457933	0.0423761
novel_circ_004748	0	12	0.001	68.4471	16.0627	0.00195752	0.0204623
novel_circ_004753	19	0	190.677	0.001	-17.5408	4.82371e-07	1.64984e-05
novel_circ_004773	7	2	70.2494	11.4078	-2.62246	0.0215151	0.142298
novel_circ_004783	0	8	0.001	45.6314	15.4777	0.0312734	0.16209
novel_circ_004792	11	3	110.392	17.1118	-2.68957	0.0074061	0.0633594
novel_circ_004794	7	1	70.2494	5.70392	-3.62246	0.00391328	0.0369309
novel_circ_004802	119	31	1194.24	176.822	-2.75573	1.12834e-25	2.69723e-23
novel_circ_004803	38	3	381.354	17.1118	-4.47807	7.16686e-13	5.97321e-11
novel_circ_004813	0	7	0.001	39.9274	15.2851	0.0312734	0.16209
novel_circ_004818	4	79	40.1425	450.61	3.48868	4.49207e-11	2.96109e-09
novel_circ_004822	4	33	40.1425	188.229	2.22929	0.0013304	0.0163781
novel_circ_004834	0	10	0.001	57.0392	15.7997	0.00782344	0.0633594
novel_circ_004857	51	9	511.817	51.3353	-3.31761	2.26288e-14	2.311e-12
novel_circ_004861	6	1	60.2138	5.70392	-3.40007	0.0156414	0.106929
novel_circ_004864	13	5	130.463	28.5196	-2.19362	0.00444281	0.0411603
novel_circ_004869	0	10	0.001	57.0392	15.7997	0.00782344	0.0633594
novel_circ_004870	0	7	0.001	39.9274	15.2851	0.0312734	0.16209
novel_circ_004872	0	59	0.001	336.531	18.3604	4.57653e-12	3.51778e-10
novel_circ_004874	3	200	30.1069	1140.78	5.24379	1.08123e-33	3.61848e-31
novel_circ_004878	6	0	60.2138	0.001	-15.8778	0.0156414	0.106929
novel_circ_004888	0	19	0.001	108.374	16.7257	0.000521183	0.00769151
novel_circ_004890	0	13	0.001	74.151	16.1782	0.00195752	0.0204623
novel_circ_004893	5	1	50.1781	5.70392	-3.13703	0.0312734	0.16209
novel_circ_004894	14	2	140.499	11.4078	-3.62246	0.000145836	0.00272306
novel_circ_004901	2	154	20.0713	878.404	5.45168	1.38343e-26	3.45905e-24
novel_circ_004905	0	28	0.001	159.71	17.2851	5.78262e-06	0.000156649
novel_circ_004906	1	13	10.0356	74.151	2.88533	0.0386306	0.195699
novel_circ_004908	0	8	0.001	45.6314	15.4777	0.0312734	0.16209
novel_circ_004919	0	15	0.001	85.5588	16.3846	0.000489894	0.00747396
novel_circ_004928	5	0	50.1781	0.001	-15.6148	0.0312734	0.16209
novel_circ_004930	6	0	60.2138	0.001	-15.8778	0.0156414	0.106929
novel_circ_004934	6	52	60.2138	296.604	2.30037	1.509e-05	0.000382578
novel_circ_004937	11	4	110.392	22.8157	-2.27454	0.00419502	0.0390643
novel_circ_004938	5	1	50.1781	5.70392	-3.13703	0.0312734	0.16209
novel_circ_004943	6	0	60.2138	0.001	-15.8778	0.0156414	0.106929
novel_circ_004951	0	8	0.001	45.6314	15.4777	0.0312734	0.16209
novel_circ_004958	6	0	60.2138	0.001	-15.8778	0.0156414	0.106929
novel_circ_004967	10	6	100.356	34.2235	-1.55207	0.0491362	0.245602
novel_circ_004972	0	89	0.001	507.649	18.9535	8.01869e-18	1.17068e-15
novel_circ_004977	5	0	50.1781	0.001	-15.6148	0.0312734	0.16209
novel_circ_004981	14	4	140.499	22.8157	-2.62246	0.000732495	0.0104008
novel_circ_004984	32	15	321.14	85.5588	-1.90821	2.43951e-05	0.000586372
novel_circ_004992	12	0	120.428	0.001	-16.8778	0.000122627	0.00235853
novel_circ_005006	8	3	80.285	17.1118	-2.23014	0.0386306	0.195699
novel_circ_005014	0	9	0.001	51.3353	15.6477	0.0156414	0.106929
novel_circ_005017	0	10	0.001	57.0392	15.7997	0.00782344	0.0633594
novel_circ_005025	5	94	50.1781	536.169	3.41756	8.15595e-13	6.74587e-11
novel_circ_005026	0	9	0.001	51.3353	15.6477	0.0156414	0.106929
novel_circ_005028	1	14	10.0356	79.8549	2.99225	0.0225028	0.146954
novel_circ_005030	0	7	0.001	39.9274	15.2851	0.0312734	0.16209
novel_circ_005034	19	325	190.677	1853.77	3.28126	2.96129e-40	1.43149e-37
novel_circ_005035	13	50	130.463	285.196	1.12831	0.0120502	0.0943925
novel_circ_005036	6	0	60.2138	0.001	-15.8778	0.0156414	0.106929
novel_circ_005041	6	1	60.2138	5.70392	-3.40007	0.0156414	0.106929
novel_circ_005043	6	0	60.2138	0.001	-15.8778	0.0156414	0.106929
novel_circ_005049	10	0	100.356	0.001	-16.6148	0.000489894	0.00747396
novel_circ_005050	7	0	70.2494	0.001	-16.1002	0.00782344	0.0633594
novel_circ_005059	5	1	50.1781	5.70392	-3.13703	0.0312734	0.16209
novel_circ_005079	6	0	60.2138	0.001	-15.8778	0.0156414	0.106929
novel_circ_005081	5	0	50.1781	0.001	-15.6148	0.0312734	0.16209
novel_circ_005083	5	1	50.1781	5.70392	-3.13703	0.0312734	0.16209
novel_circ_005085	0	7	0.001	39.9274	15.2851	0.0312734	0.16209
novel_circ_005091	7	1	70.2494	5.70392	-3.62246	0.00391328	0.0369309
novel_circ_005103	28	19	280.998	108.374	-1.37453	0.00211339	0.0220704
novel_circ_005104	0	15	0.001	85.5588	16.3846	0.000489894	0.00747396
novel_circ_005106	2	19	20.0713	108.374	2.43282	0.00756354	0.0633594
novel_circ_005116	49	1	491.746	5.70392	-6.42981	7.53498e-18	1.10749e-15
novel_circ_005122	7	0	70.2494	0.001	-16.1002	0.00782344	0.0633594
novel_circ_005131	0	8	0.001	45.6314	15.4777	0.0312734	0.16209
novel_circ_005137	6	1	60.2138	5.70392	-3.40007	0.0156414	0.106929
novel_circ_005138	0	13	0.001	74.151	16.1782	0.00195752	0.0204623
novel_circ_005140	11	2	110.392	11.4078	-3.27454	0.00183717	0.0204623
novel_circ_005141	11	49	110.392	279.492	1.34017	0.00388515	0.0369309
novel_circ_005143	8	2	80.285	11.4078	-2.8151	0.0117402	0.0923971
novel_circ_005150	0	9	0.001	51.3353	15.6477	0.0156414	0.106929
novel_circ_005154	11	3	110.392	17.1118	-2.68957	0.0074061	0.0633594
novel_circ_005169	2	29	20.0713	165.414	3.04288	0.000313464	0.00529408
novel_circ_005172	14	10	140.499	57.0392	-1.30053	0.0434142	0.218003
novel_circ_005175	0	8	0.001	45.6314	15.4777	0.0312734	0.16209
novel_circ_005177	0	7	0.001	39.9274	15.2851	0.0312734	0.16209
novel_circ_005179	7	0	70.2494	0.001	-16.1002	0.00782344	0.0633594
novel_circ_005180	0	12	0.001	68.4471	16.0627	0.00195752	0.0204623
novel_circ_005187	8	0	80.285	0.001	-16.2928	0.00195752	0.0204623
novel_circ_005188	7	0	70.2494	0.001	-16.1002	0.00782344	0.0633594
novel_circ_005189	7	0	70.2494	0.001	-16.1002	0.00782344	0.0633594
novel_circ_005190	14	8	140.499	45.6314	-1.62246	0.0169593	0.11525
novel_circ_005197	10	2	100.356	11.4078	-3.13703	0.0034275	0.034264
novel_circ_005201	7	0	70.2494	0.001	-16.1002	0.00782344	0.0633594
novel_circ_005202	27	2	270.962	11.4078	-4.56999	2.39049e-10	1.42858e-08
novel_circ_005206	59	47	592.102	268.084	-1.14316	9.57778e-05	0.0019027
novel_circ_005211	1	14	10.0356	79.8549	2.99225	0.0225028	0.146954
novel_circ_005215	7	2	70.2494	11.4078	-2.62246	0.0215151	0.142298
novel_circ_005220	1	14	10.0356	79.8549	2.99225	0.0225028	0.146954
novel_circ_005223	0	9	0.001	51.3353	15.6477	0.0156414	0.106929
novel_circ_005227	5	0	50.1781	0.001	-15.6148	0.0312734	0.16209
novel_circ_005228	5	31	50.1781	176.822	1.81716	0.00704452	0.0633594
novel_circ_005236	0	12	0.001	68.4471	16.0627	0.00195752	0.0204623
novel_circ_005237	5	1	50.1781	5.70392	-3.13703	0.0312734	0.16209
novel_circ_005243	0	8	0.001	45.6314	15.4777	0.0312734	0.16209
novel_circ_005246	0	8	0.001	45.6314	15.4777	0.0312734	0.16209
novel_circ_005254	1	18	10.0356	102.671	3.35482	0.00419502	0.0390643
novel_circ_005255	0	7	0.001	39.9274	15.2851	0.0312734	0.16209
novel_circ_005256	0	9	0.001	51.3353	15.6477	0.0156414	0.106929
novel_circ_005261	10	4	100.356	22.8157	-2.13703	0.0352229	0.180579
novel_circ_005263	138	109	1384.92	621.727	-1.15544	1.07269e-09	5.7052e-08
novel_circ_005266	14	7	140.499	39.9274	-1.8151	0.0169593	0.11525
novel_circ_005275	0	7	0.001	39.9274	15.2851	0.0312734	0.16209
novel_circ_005278	14	1	140.499	5.70392	-4.62246	1.53628e-05	0.000383212
novel_circ_005281	14	1	140.499	5.70392	-4.62246	1.53628e-05	0.000383212
novel_circ_005282	21	10	210.748	57.0392	-1.88549	0.0013304	0.0163781
novel_circ_005286	261	175	2619.3	998.186	-1.3918	1.63997e-22	3.24312e-20
novel_circ_005295	13	1	130.463	5.70392	-4.51554	3.07011e-05	0.000701513
novel_circ_005296	6	1	60.2138	5.70392	-3.40007	0.0156414	0.106929
novel_circ_005309	5	0	50.1781	0.001	-15.6148	0.0312734	0.16209
novel_circ_005315	22	11	220.784	62.7431	-1.8151	0.000829453	0.0117315
novel_circ_005327	0	10	0.001	57.0392	15.7997	0.00782344	0.0633594
novel_circ_005330	1	21	10.0356	119.782	3.57721	0.000732495	0.0104008
novel_circ_005333	16	110	160.57	627.431	1.96625	1.20363e-08	5.45472e-07
novel_circ_005341	8	1	80.285	5.70392	-3.8151	0.00195752	0.0204623
novel_circ_005350	0	7	0.001	39.9274	15.2851	0.0312734	0.16209
novel_circ_005354	3	84	30.1069	479.129	3.99225	2.31603e-13	2.08184e-11
novel_circ_005356	0	13	0.001	74.151	16.1782	0.00195752	0.0204623
novel_circ_005362	9	51	90.3206	290.9	1.6874	0.000544496	0.00797067
novel_circ_005377	8	0	80.285	0.001	-16.2928	0.00195752	0.0204623
novel_circ_005399	28	22	280.998	125.486	-1.16303	0.0110741	0.0879824
novel_circ_005401	0	8	0.001	45.6314	15.4777	0.0312734	0.16209
novel_circ_005402	0	9	0.001	51.3353	15.6477	0.0156414	0.106929
novel_circ_005406	13	0	130.463	0.001	-16.9933	3.07011e-05	0.000701513
novel_circ_005410	40	469	401.425	2675.14	2.73641	3.67568e-48	2.57926e-45
novel_circ_005411	1	45	10.0356	256.676	4.67675	3.70572e-08	1.54131e-06
novel_circ_005417	0	19	0.001	108.374	16.7257	0.000521183	0.00769151
novel_circ_005418	2	17	20.0713	96.9667	2.27236	0.0213208	0.142298
novel_circ_005419	0	15	0.001	85.5588	16.3846	0.000489894	0.00747396
novel_circ_005420	0	21	0.001	119.782	16.8701	0.000145836	0.00272306
novel_circ_005422	0	21	0.001	119.782	16.8701	0.000145836	0.00272306
novel_circ_005426	5	0	50.1781	0.001	-15.6148	0.0312734	0.16209
novel_circ_005429	10	1	100.356	5.70392	-4.13703	0.000489894	0.00747396
novel_circ_005434	5	0	50.1781	0.001	-15.6148	0.0312734	0.16209
novel_circ_005442	0	46	0.001	262.38	18.0013	2.92839e-10	1.71702e-08
novel_circ_005445	170	26	1706.06	148.302	-3.52406	2.48708e-47	1.69067e-44
novel_circ_005446	13	7	130.463	39.9274	-1.70819	0.0266814	0.16209
novel_circ_005453	0	23	0.001	131.19	17.0013	7.68171e-05	0.00154294
novel_circ_005454	14	70	140.499	399.274	1.50682	0.000124158	0.00238587
novel_circ_005458	1	61	10.0356	347.939	5.11563	7.41233e-11	4.75635e-09
novel_circ_005459	4	31	40.1425	176.822	2.13909	0.00335045	0.0338201
novel_circ_005462	3	21	30.1069	119.782	1.99225	0.0266814	0.16209
novel_circ_005468	0	8	0.001	45.6314	15.4777	0.0312734	0.16209
novel_circ_005472	1	13	10.0356	74.151	2.88533	0.0386306	0.195699
novel_circ_005476	5	39	50.1781	222.453	2.14837	0.000297911	0.00507077
novel_circ_005488	0	15	0.001	85.5588	16.3846	0.000489894	0.00747396
novel_circ_005490	3	23	30.1069	131.19	2.12349	0.0106654	0.084921
novel_circ_005502	0	7	0.001	39.9274	15.2851	0.0312734	0.16209
novel_circ_005510	13	0	130.463	0.001	-16.9933	3.07011e-05	0.000701513
novel_circ_005514	0	8	0.001	45.6314	15.4777	0.0312734	0.16209
novel_circ_005515	0	29	0.001	165.414	17.3357	3.01494e-06	8.88672e-05
novel_circ_005524	14	8	140.499	45.6314	-1.62246	0.0169593	0.11525
novel_circ_005531	5	0	50.1781	0.001	-15.6148	0.0312734	0.16209
novel_circ_005543	9	1	90.3206	5.70392	-3.98503	0.00097925	0.012342
novel_circ_005545	16	4	160.57	22.8157	-2.8151	0.000122056	0.00235853
novel_circ_005548	9	0	90.3206	0.001	-16.4628	0.00097925	0.012342
novel_circ_005558	0	22	0.001	125.486	16.9372	7.68171e-05	0.00154294
novel_circ_005560	5	64	50.1781	365.051	2.86297	3.22164e-08	1.35552e-06
novel_circ_005561	0	7	0.001	39.9274	15.2851	0.0312734	0.16209
novel_circ_005565	12	62	120.428	353.643	1.55413	0.000293631	0.00500184
novel_circ_005567	23	111	230.819	633.135	1.45575	1.68562e-06	5.23819e-05
novel_circ_005571	0	23	0.001	131.19	17.0013	7.68171e-05	0.00154294
novel_circ_005576	0	9	0.001	51.3353	15.6477	0.0156414	0.106929
novel_circ_005580	22	9	220.784	51.3353	-2.10461	0.000327558	0.00549373
novel_circ_005582	0	7	0.001	39.9274	15.2851	0.0312734	0.16209
novel_circ_005586	0	8	0.001	45.6314	15.4777	0.0312734	0.16209
novel_circ_005588	8	1	80.285	5.70392	-3.8151	0.00195752	0.0204623
novel_circ_005594	10	3	100.356	17.1118	-2.55207	0.0129695	0.100258
novel_circ_005599	0	8	0.001	45.6314	15.4777	0.0312734	0.16209
novel_circ_005602	6	0	60.2138	0.001	-15.8778	0.0156414	0.106929
novel_circ_005605	0	13	0.001	74.151	16.1782	0.00195752	0.0204623
novel_circ_005610	29	6	291.033	34.2235	-3.08812	6.84614e-08	2.73255e-06
novel_circ_005614	6	0	60.2138	0.001	-15.8778	0.0156414	0.106929
novel_circ_005615	1	35	10.0356	199.637	4.31418	4.71992e-06	0.000133341
novel_circ_005617	4	62	40.1425	353.643	3.13909	2.83125e-08	1.20525e-06
novel_circ_005621	24	17	240.855	96.9667	-1.3126	0.00798014	0.0644844
novel_circ_005624	16	152	160.57	866.996	2.43282	1.12236e-14	1.18517e-12
novel_circ_005628	13	8	130.463	45.6314	-1.51554	0.0266814	0.16209
novel_circ_005629	0	12	0.001	68.4471	16.0627	0.00195752	0.0204623
novel_circ_005638	5	32	50.1781	182.525	1.86297	0.00458377	0.0423761
novel_circ_005644	5	0	50.1781	0.001	-15.6148	0.0312734	0.16209
novel_circ_005664	0	21	0.001	119.782	16.8701	0.000145836	0.00272306
novel_circ_005668	0	31	0.001	176.822	17.4319	8.15864e-07	2.69719e-05
novel_circ_005682	1	19	10.0356	108.374	3.43282	0.0023592	0.0242532
novel_circ_005687	0	36	0.001	205.341	17.6477	5.88446e-08	2.36608e-06
novel_circ_005688	0	22	0.001	125.486	16.9372	7.68171e-05	0.00154294
novel_circ_005690	0	8	0.001	45.6314	15.4777	0.0312734	0.16209
novel_circ_005708	5	1	50.1781	5.70392	-3.13703	0.0312734	0.16209
novel_circ_005714	170	40	1706.06	228.157	-2.90257	1.5575e-38	6.64318e-36
novel_circ_005715	25	3	250.891	17.1118	-3.874	3.04139e-08	1.28465e-06
novel_circ_005716	9	1	90.3206	5.70392	-3.98503	0.00097925	0.012342
novel_circ_005723	5	28	50.1781	159.71	1.67032	0.0162028	0.110732
novel_circ_005727	14	8	140.499	45.6314	-1.62246	0.0169593	0.11525
novel_circ_005730	8	3	80.285	17.1118	-2.23014	0.0386306	0.195699
novel_circ_005733	5	1	50.1781	5.70392	-3.13703	0.0312734	0.16209
novel_circ_005739	21	0	210.748	0.001	-17.6852	1.20864e-07	4.5884e-06
novel_circ_005740	15	8	150.534	45.6314	-1.722	0.00664208	0.0599772
novel_circ_005747	21	12	210.748	68.4471	-1.62246	0.00295847	0.0300166
novel_circ_005758	11	1	110.392	5.70392	-4.27454	0.000245094	0.0042927
novel_circ_005760	11	3	110.392	17.1118	-2.68957	0.0074061	0.0633594
novel_circ_005768	0	7	0.001	39.9274	15.2851	0.0312734	0.16209
novel_circ_005781	0	9	0.001	51.3353	15.6477	0.0156414	0.106929
novel_circ_005796	14	6	140.499	34.2235	-2.0375	0.00722652	0.0633594
novel_circ_005797	0	8	0.001	45.6314	15.4777	0.0312734	0.16209
novel_circ_005812	0	16	0.001	91.2627	16.4777	0.00183717	0.0204623
novel_circ_005839	0	8	0.001	45.6314	15.4777	0.0312734	0.16209
novel_circ_005851	0	8	0.001	45.6314	15.4777	0.0312734	0.16209
novel_circ_005868	0	72	0.001	410.682	18.6477	6.61716e-15	7.12589e-13
novel_circ_005873	7	0	70.2494	0.001	-16.1002	0.00782344	0.0633594
novel_circ_005877	0	8	0.001	45.6314	15.4777	0.0312734	0.16209
novel_circ_005878	12	2	120.428	11.4078	-3.40007	0.000521183	0.00769151
novel_circ_005888	11	103	110.392	587.504	2.41196	2.97199e-10	1.7379e-08
novel_circ_005894	3	27	30.1069	154.006	2.35482	0.00250938	0.025712
novel_circ_005896	0	17	0.001	96.9667	16.5652	0.000980413	0.012342
novel_circ_005897	0	13	0.001	74.151	16.1782	0.00195752	0.0204623
novel_circ_005898	0	7	0.001	39.9274	15.2851	0.0312734	0.16209
novel_circ_005900	0	8	0.001	45.6314	15.4777	0.0312734	0.16209
novel_circ_005910	1	17	10.0356	96.9667	3.27236	0.0074061	0.0633594
novel_circ_005912	0	8	0.001	45.6314	15.4777	0.0312734	0.16209
novel_circ_005916	0	12	0.001	68.4471	16.0627	0.00195752	0.0204623
novel_circ_005920	0	11	0.001	62.7431	15.9372	0.00391328	0.0369309
novel_circ_005922	0	8	0.001	45.6314	15.4777	0.0312734	0.16209
novel_circ_005926	0	7	0.001	39.9274	15.2851	0.0312734	0.16209
novel_circ_005928	0	7	0.001	39.9274	15.2851	0.0312734	0.16209
novel_circ_005930	0	24	0.001	136.894	17.0627	4.03632e-05	0.000887787
novel_circ_005932	1	47	10.0356	268.084	4.73948	2.00203e-08	8.67532e-07
novel_circ_005936	14	0	140.499	0.001	-17.1002	3.07011e-05	0.000701513
novel_circ_005939	0	17	0.001	96.9667	16.5652	0.000980413	0.012342
novel_circ_005946	46	37	461.639	211.045	-1.12921	0.000644341	0.00935671
novel_circ_005960	5	0	50.1781	0.001	-15.6148	0.0312734	0.16209
novel_circ_005962	0	13	0.001	74.151	16.1782	0.00195752	0.0204623
novel_circ_005966	38	3	381.354	17.1118	-4.47807	7.16686e-13	5.97321e-11
novel_circ_005969	8	0	80.285	0.001	-16.2928	0.00195752	0.0204623
novel_circ_005981	30	21	301.069	119.782	-1.32968	0.00221931	0.0231099
novel_circ_005983	11	2	110.392	11.4078	-3.27454	0.00183717	0.0204623
novel_circ_005988	5	0	50.1781	0.001	-15.6148	0.0312734	0.16209
novel_circ_005989	5	0	50.1781	0.001	-15.6148	0.0312734	0.16209
novel_circ_005994	22	13	220.784	74.151	-1.5741	0.00396469	0.0373673
novel_circ_005997	27	4	270.962	22.8157	-3.56999	3.75948e-08	1.55771e-06
novel_circ_005998	42	12	421.496	68.4471	-2.62246	2.51897e-09	1.24818e-07
novel_circ_006001	0	45	0.001	256.676	17.9696	5.69665e-10	3.16121e-08
novel_circ_006004	0	18	0.001	102.671	16.6477	0.000980413	0.012342
novel_circ_006005	13	5	130.463	28.5196	-2.19362	0.00444281	0.0411603
novel_circ_006019	0	17	0.001	96.9667	16.5652	0.000980413	0.012342
novel_circ_006025	0	10	0.001	57.0392	15.7997	0.00782344	0.0633594
novel_circ_006043	19	6	190.677	34.2235	-2.47807	0.000313464	0.00529408
novel_circ_006050	0	19	0.001	108.374	16.7257	0.000521183	0.00769151
novel_circ_006051	0	9	0.001	51.3353	15.6477	0.0156414	0.106929
novel_circ_006052	0	7	0.001	39.9274	15.2851	0.0312734	0.16209
novel_circ_006053	0	21	0.001	119.782	16.8701	0.000145836	0.00272306
novel_circ_006054	2	53	20.0713	302.308	3.91282	2.54158e-08	1.09047e-06
novel_circ_006061	0	15	0.001	85.5588	16.3846	0.000489894	0.00747396
novel_circ_006067	11	0	110.392	0.001	-16.7523	0.000245094	0.0042927
novel_circ_006075	0	12	0.001	68.4471	16.0627	0.00195752	0.0204623
novel_circ_006076	12	2	120.428	11.4078	-3.40007	0.000521183	0.00769151
novel_circ_006077	9	0	90.3206	0.001	-16.4628	0.00097925	0.012342
novel_circ_006082	0	17	0.001	96.9667	16.5652	0.000980413	0.012342
novel_circ_006092	35	4	351.247	22.8157	-3.94439	1.04227e-11	7.60823e-10
novel_circ_006093	14	3	140.499	17.1118	-3.0375	0.000732495	0.0104008
novel_circ_006095	0	7	0.001	39.9274	15.2851	0.0312734	0.16209
novel_circ_006104	0	11	0.001	62.7431	15.9372	0.00391328	0.0369309
novel_circ_006108	7	0	70.2494	0.001	-16.1002	0.00782344	0.0633594
novel_circ_006114	5	0	50.1781	0.001	-15.6148	0.0312734	0.16209
novel_circ_006122	14	6	140.499	34.2235	-2.0375	0.00722652	0.0633594
novel_circ_006128	18	152	180.641	866.996	2.2629	7.29765e-14	6.93213e-12
novel_circ_006131	20	1	200.713	5.70392	-5.13703	1.20864e-07	4.5884e-06
novel_circ_006133	15	4	150.534	22.8157	-2.722	0.000404902	0.00667766
novel_circ_006136	5	0	50.1781	0.001	-15.6148	0.0312734	0.16209
novel_circ_006172	0	9	0.001	51.3353	15.6477	0.0156414	0.106929
novel_circ_006180	5	87	50.1781	496.241	3.30591	6.04071e-12	4.57852e-10
novel_circ_006182	2	21	20.0713	119.782	2.57721	0.00722652	0.0633594
novel_circ_006185	0	12	0.001	68.4471	16.0627	0.00195752	0.0204623
novel_circ_006189	2	737	20.0713	4203.79	7.71042	3.23091e-135	2.34273e-131
novel_circ_006192	0	9	0.001	51.3353	15.6477	0.0156414	0.106929
novel_circ_006199	0	163	0.001	929.739	19.8265	2.43203e-32	7.45125e-30
novel_circ_006200	0	15	0.001	85.5588	16.3846	0.000489894	0.00747396
novel_circ_006201	0	10	0.001	57.0392	15.7997	0.00782344	0.0633594
novel_circ_006202	0	12	0.001	68.4471	16.0627	0.00195752	0.0204623
novel_circ_006203	0	22	0.001	125.486	16.9372	7.68171e-05	0.00154294
novel_circ_006213	21	14	210.748	79.8549	-1.40007	0.0114032	0.0904647
novel_circ_006214	22	8	220.784	45.6314	-2.27454	0.000114409	0.00223808
novel_circ_006221	6	0	60.2138	0.001	-15.8778	0.0156414	0.106929
novel_circ_006227	23	15	230.819	85.5588	-1.43178	0.00340811	0.034264
novel_circ_006228	57	27	572.031	154.006	-1.89311	1.3901e-08	6.28664e-07
novel_circ_006229	0	11	0.001	62.7431	15.9372	0.00391328	0.0369309
novel_circ_006231	6	1	60.2138	5.70392	-3.40007	0.0156414	0.106929
novel_circ_006252	1	20	10.0356	114.078	3.50682	0.00131833	0.0163127
novel_circ_006254	13	58	130.463	330.827	1.34244	0.00158952	0.0192844
novel_circ_006264	28	10	280.998	57.0392	-2.30053	8.52605e-06	0.000225398
novel_circ_006265	38	15	381.354	85.5588	-2.15614	2.66437e-07	9.65969e-06
novel_circ_006266	17	11	170.606	62.7431	-1.44314	0.0242204	0.156899
novel_circ_006267	5	0	50.1781	0.001	-15.6148	0.0312734	0.16209
novel_circ_006270	2	109	20.0713	621.727	4.95308	1.3131e-18	2.05495e-16
novel_circ_006277	12	0	120.428	0.001	-16.8778	0.000122627	0.00235853
novel_circ_006279	5	0	50.1781	0.001	-15.6148	0.0312734	0.16209
novel_circ_006286	19	3	190.677	17.1118	-3.47807	3.01494e-06	8.88672e-05
novel_circ_006303	2	31	20.0713	176.822	3.13909	0.000104826	0.0020636
novel_circ_006310	10	5	100.356	28.5196	-1.8151	0.0352229	0.180579
novel_circ_006311	5	0	50.1781	0.001	-15.6148	0.0312734	0.16209
novel_circ_006317	0	8	0.001	45.6314	15.4777	0.0312734	0.16209
novel_circ_006320	0	12	0.001	68.4471	16.0627	0.00195752	0.0204623
novel_circ_006322	7	35	70.2494	199.637	1.50682	0.0139417	0.106929
novel_circ_006323	11	52	110.392	296.604	1.4259	0.00128343	0.0160728
novel_circ_006342	5	0	50.1781	0.001	-15.6148	0.0312734	0.16209
novel_circ_006346	10	0	100.356	0.001	-16.6148	0.000489894	0.00747396
novel_circ_006349	0	9	0.001	51.3353	15.6477	0.0156414	0.106929
novel_circ_006356	0	7	0.001	39.9274	15.2851	0.0312734	0.16209
novel_circ_006378	7	0	70.2494	0.001	-16.1002	0.00782344	0.0633594
novel_circ_006383	1	19	10.0356	108.374	3.43282	0.0023592	0.0242532
novel_circ_006384	10	6	100.356	34.2235	-1.55207	0.0491362	0.245602
novel_circ_006386	0	8	0.001	45.6314	15.4777	0.0312734	0.16209
novel_circ_006387	103	40	1033.67	228.157	-2.17968	1.57513e-17	2.25419e-15
novel_circ_006395	5	0	50.1781	0.001	-15.6148	0.0312734	0.16209
novel_circ_006411	12	0	120.428	0.001	-16.8778	0.000122627	0.00235853
novel_circ_006426	28	15	280.998	85.5588	-1.71557	0.000250917	0.00438409
novel_circ_006427	6	1	60.2138	5.70392	-3.40007	0.0156414	0.106929
novel_circ_006429	6	0	60.2138	0.001	-15.8778	0.0156414	0.106929
novel_circ_006436	69	44	692.458	250.973	-1.4642	2.07371e-07	7.79091e-06
novel_circ_006437	10	3	100.356	17.1118	-2.55207	0.0129695	0.100258
novel_circ_006439	69	49	692.458	279.492	-1.30892	1.68562e-06	5.23819e-05
novel_circ_006451	54	8	541.924	45.6314	-3.56999	3.90687e-16	4.85635e-14
novel_circ_006456	27	15	270.962	85.5588	-1.6631	0.000393673	0.00655208
novel_circ_006465	0	10	0.001	57.0392	15.7997	0.00782344	0.0633594
novel_circ_006470	0	9	0.001	51.3353	15.6477	0.0156414	0.106929
novel_circ_006480	7	0	70.2494	0.001	-16.1002	0.00782344	0.0633594
novel_circ_006482	7	1	70.2494	5.70392	-3.62246	0.00391328	0.0369309
novel_circ_006488	1	35	10.0356	199.637	4.31418	4.71992e-06	0.000133341
novel_circ_006493	15	6	150.534	34.2235	-2.13703	0.00261354	0.0265789
novel_circ_006502	6	77	60.2138	439.202	2.86672	1.6472e-09	8.55166e-08
novel_circ_006505	10	43	100.356	245.269	1.28923	0.0133924	0.103454
novel_circ_006507	0	12	0.001	68.4471	16.0627	0.00195752	0.0204623
novel_circ_006508	0	204	0.001	1163.6	20.1502	1.5062e-40	7.44646e-38
novel_circ_006510	6	0	60.2138	0.001	-15.8778	0.0156414	0.106929
novel_circ_006521	10	1	100.356	5.70392	-4.13703	0.000489894	0.00747396
novel_circ_006534	3	45	30.1069	256.676	3.09179	2.8917e-06	8.76088e-05
novel_circ_006551	44	15	441.568	85.5588	-2.36765	6.41987e-09	3.01623e-07
novel_circ_006552	41	31	411.461	176.822	-1.21846	0.000657485	0.0095412
novel_circ_006553	19	11	190.677	62.7431	-1.6036	0.00335045	0.0338201
novel_circ_006555	5	0	50.1781	0.001	-15.6148	0.0312734	0.16209
novel_circ_006558	14	9	140.499	51.3353	-1.45253	0.0227353	0.147939
novel_circ_006559	21	5	210.748	28.5196	-2.88549	1.54321e-05	0.000383212
novel_circ_006560	81	15	812.886	85.5588	-3.24806	1.47961e-21	2.6382e-19
novel_circ_006572	27	8	270.962	45.6314	-2.56999	4.33794e-06	0.00012449
novel_circ_006576	7	0	70.2494	0.001	-16.1002	0.00782344	0.0633594
novel_circ_006584	20	7	200.713	39.9274	-2.32968	0.000104826	0.0020636
novel_circ_006586	0	8	0.001	45.6314	15.4777	0.0312734	0.16209
novel_circ_006595	0	72	0.001	410.682	18.6477	6.61716e-15	7.12589e-13
novel_circ_006602	0	13	0.001	74.151	16.1782	0.00195752	0.0204623
novel_circ_006605	0	9	0.001	51.3353	15.6477	0.0156414	0.106929
novel_circ_006608	30	18	301.069	102.671	-1.55207	0.000477073	0.00747396
novel_circ_006615	0	13	0.001	74.151	16.1782	0.00195752	0.0204623
novel_circ_006617	0	7	0.001	39.9274	15.2851	0.0312734	0.16209
novel_circ_006625	18	12	180.641	68.4471	-1.40007	0.0107331	0.0853349
novel_circ_006636	5	0	50.1781	0.001	-15.6148	0.0312734	0.16209
novel_circ_006644	0	11	0.001	62.7431	15.9372	0.00391328	0.0369309
novel_circ_006659	8	0	80.285	0.001	-16.2928	0.00195752	0.0204623
novel_circ_006669	7	1	70.2494	5.70392	-3.62246	0.00391328	0.0369309
novel_circ_006670	5	0	50.1781	0.001	-15.6148	0.0312734	0.16209
novel_circ_006672	7	0	70.2494	0.001	-16.1002	0.00782344	0.0633594
novel_circ_006673	5	0	50.1781	0.001	-15.6148	0.0312734	0.16209
novel_circ_006675	7	0	70.2494	0.001	-16.1002	0.00782344	0.0633594
novel_circ_006678	5	0	50.1781	0.001	-15.6148	0.0312734	0.16209
novel_circ_006683	9	1	90.3206	5.70392	-3.98503	0.00097925	0.012342
novel_circ_006685	13	4	130.463	22.8157	-2.51554	0.00131833	0.0163127
novel_circ_006686	7	0	70.2494	0.001	-16.1002	0.00782344	0.0633594
novel_circ_006693	5	0	50.1781	0.001	-15.6148	0.0312734	0.16209
novel_circ_006706	5	26	50.1781	148.302	1.56341	0.0358256	0.183239
novel_circ_006722	7	45	70.2494	256.676	1.86939	0.000543253	0.0079632
novel_circ_006728	55	17	551.959	96.9667	-2.509	1.83798e-11	1.2939e-09
novel_circ_006730	18	10	180.641	57.0392	-1.6631	0.00817489	0.0659356
novel_circ_006740	12	6	120.428	34.2235	-1.8151	0.0192663	0.130236
novel_circ_006742	47	8	471.674	45.6314	-3.36969	5.20113e-13	4.5256e-11
novel_circ_006747	0	8	0.001	45.6314	15.4777	0.0312734	0.16209
novel_circ_006755	14	143	140.499	815.661	2.53741	1.77283e-14	1.84518e-12
novel_circ_006756	6	0	60.2138	0.001	-15.8778	0.0156414	0.106929
novel_circ_006757	0	11	0.001	62.7431	15.9372	0.00391328	0.0369309
novel_circ_006772	27	11	270.962	62.7431	-2.11056	4.29809e-05	0.000938718
novel_circ_006776	0	8	0.001	45.6314	15.4777	0.0312734	0.16209
novel_circ_006781	0	7	0.001	39.9274	15.2851	0.0312734	0.16209
novel_circ_006785	0	9	0.001	51.3353	15.6477	0.0156414	0.106929
novel_circ_006792	22	18	220.784	102.671	-1.10461	0.0276903	0.16209
novel_circ_006797	21	3	210.748	17.1118	-3.62246	8.15864e-07	2.69719e-05
novel_circ_006802	2	24	20.0713	136.894	2.76986	0.00261354	0.0265789
novel_circ_006803	6	33	60.2138	188.229	1.64433	0.00603094	0.0551223
novel_circ_006807	4	64	40.1425	365.051	3.1849	9.47264e-09	4.36564e-07
novel_circ_006816	35	7	351.247	39.9274	-3.13703	2.88644e-09	1.42056e-07
novel_circ_006818	48	24	481.71	136.894	-1.8151	4.03967e-07	1.44531e-05
novel_circ_006824	8	0	80.285	0.001	-16.2928	0.00195752	0.0204623
novel_circ_006826	18	2	180.641	11.4078	-3.98503	5.78262e-06	0.000156649
novel_circ_006831	2	25	20.0713	142.598	2.82875	0.0015534	0.0188672
novel_circ_006832	1	18	10.0356	102.671	3.35482	0.00419502	0.0390643
novel_circ_006833	2	17	20.0713	96.9667	2.27236	0.0213208	0.142298
novel_circ_006834	5	0	50.1781	0.001	-15.6148	0.0312734	0.16209
novel_circ_006841	25	11	250.891	62.7431	-1.99953	0.000117812	0.00230051
novel_circ_006843	13	4	130.463	22.8157	-2.51554	0.00131833	0.0163127
novel_circ_006846	8	1	80.285	5.70392	-3.8151	0.00195752	0.0204623
novel_circ_006847	32	5	321.14	28.5196	-3.49318	8.10549e-10	4.41902e-08
novel_circ_006849	33	11	331.176	62.7431	-2.40007	6.41947e-07	2.17174e-05
novel_circ_006852	31	17	311.104	96.9667	-1.68184	9.19744e-05	0.00183048
novel_circ_006857	0	10	0.001	57.0392	15.7997	0.00782344	0.0633594
novel_circ_006858	0	7	0.001	39.9274	15.2851	0.0312734	0.16209
novel_circ_006859	15	4	150.534	22.8157	-2.722	0.000404902	0.00667766
novel_circ_006860	0	18	0.001	102.671	16.6477	0.000980413	0.012342
novel_circ_006865	65	29	652.316	165.414	-1.97949	4.81711e-10	2.72882e-08
novel_circ_006867	5	0	50.1781	0.001	-15.6148	0.0312734	0.16209
novel_circ_006880	0	9	0.001	51.3353	15.6477	0.0156414	0.106929
novel_circ_006881	9	36	90.3206	205.341	1.1849	0.0276903	0.16209
novel_circ_006883	0	7	0.001	39.9274	15.2851	0.0312734	0.16209
novel_circ_006890	6	39	60.2138	222.453	1.88533	0.00146635	0.0179806
novel_circ_006893	0	17	0.001	96.9667	16.5652	0.000980413	0.012342
novel_circ_006894	3	19	30.1069	108.374	1.84786	0.0414893	0.209013
novel_circ_006900	0	10	0.001	57.0392	15.7997	0.00782344	0.0633594
novel_circ_006901	0	8	0.001	45.6314	15.4777	0.0312734	0.16209
novel_circ_006903	0	20	0.001	114.078	16.7997	0.000276113	0.00471452
novel_circ_006904	0	7	0.001	39.9274	15.2851	0.0312734	0.16209
novel_circ_006911	18	2	180.641	11.4078	-3.98503	5.78262e-06	0.000156649
novel_circ_006915	0	8	0.001	45.6314	15.4777	0.0312734	0.16209
novel_circ_006918	0	7	0.001	39.9274	15.2851	0.0312734	0.16209
novel_circ_006920	1	14	10.0356	79.8549	2.99225	0.0225028	0.146954
novel_circ_006925	1	13	10.0356	74.151	2.88533	0.0386306	0.195699
novel_circ_006929	23	18	230.819	102.671	-1.16874	0.0196468	0.132726
novel_circ_006942	23	5	230.819	28.5196	-3.01674	4.71992e-06	0.000133341
novel_circ_006943	6	1	60.2138	5.70392	-3.40007	0.0156414	0.106929
novel_circ_006949	11	6	110.392	34.2235	-1.68957	0.0309574	0.16209
novel_circ_006952	12	2	120.428	11.4078	-3.40007	0.000521183	0.00769151
novel_circ_006958	0	18	0.001	102.671	16.6477	0.000980413	0.012342
novel_circ_006968	19	2	190.677	11.4078	-4.06303	3.01494e-06	8.88672e-05
novel_circ_006969	6	0	60.2138	0.001	-15.8778	0.0156414	0.106929
novel_circ_006971	8	0	80.285	0.001	-16.2928	0.00195752	0.0204623
novel_circ_006972	8	0	80.285	0.001	-16.2928	0.00195752	0.0204623
novel_circ_006973	5	0	50.1781	0.001	-15.6148	0.0312734	0.16209
novel_circ_006977	21	11	210.748	62.7431	-1.74799	0.0013304	0.0163781
novel_circ_006978	8	0	80.285	0.001	-16.2928	0.00195752	0.0204623
novel_circ_006980	28	0	280.998	0.001	-18.1002	2.39049e-10	1.42858e-08
novel_circ_006984	2	48	20.0713	273.788	3.76986	2.5668e-07	9.36837e-06
novel_circ_006985	0	10	0.001	57.0392	15.7997	0.00782344	0.0633594
novel_circ_006987	5	73	50.1781	416.386	3.05279	2.49931e-09	1.24127e-07
novel_circ_006995	5	0	50.1781	0.001	-15.6148	0.0312734	0.16209
novel_circ_006996	5	0	50.1781	0.001	-15.6148	0.0312734	0.16209
novel_circ_006997	6	0	60.2138	0.001	-15.8778	0.0156414	0.106929
novel_circ_006998	5	1	50.1781	5.70392	-3.13703	0.0312734	0.16209
novel_circ_007000	0	11	0.001	62.7431	15.9372	0.00391328	0.0369309
novel_circ_007002	0	9	0.001	51.3353	15.6477	0.0156414	0.106929
novel_circ_007008	0	10	0.001	57.0392	15.7997	0.00782344	0.0633594
novel_circ_007017	8	3	80.285	17.1118	-2.23014	0.0386306	0.195699
novel_circ_007024	6	0	60.2138	0.001	-15.8778	0.0156414	0.106929
novel_circ_007035	10	105	100.356	598.912	2.57721	4.13878e-11	2.74485e-09
novel_circ_007037	6	0	60.2138	0.001	-15.8778	0.0156414	0.106929
novel_circ_007041	7	0	70.2494	0.001	-16.1002	0.00782344	0.0633594
novel_circ_007051	6	29	60.2138	165.414	1.45791	0.0201593	0.136019
novel_circ_007052	0	37	0.001	211.045	17.6872	3.04139e-08	1.28465e-06
novel_circ_007056	2	42	20.0713	239.565	3.57721	1.10678e-06	3.59341e-05
novel_circ_007064	5	0	50.1781	0.001	-15.6148	0.0312734	0.16209
novel_circ_007067	10	4	100.356	22.8157	-2.13703	0.0352229	0.180579
novel_circ_007069	0	12	0.001	68.4471	16.0627	0.00195752	0.0204623
novel_circ_007072	0	8	0.001	45.6314	15.4777	0.0312734	0.16209
novel_circ_007075	6	43	60.2138	245.269	2.0262	0.000393673	0.00655208
novel_circ_007077	2	17	20.0713	96.9667	2.27236	0.0213208	0.142298
novel_circ_007078	52	17	521.853	96.9667	-2.42808	9.62372e-11	6.05043e-09
novel_circ_007082	0	25	0.001	142.598	17.1216	2.11617e-05	0.000509778
novel_circ_007087	0	60	0.001	342.235	18.3846	2.38693e-12	1.88127e-10
novel_circ_007094	6	0	60.2138	0.001	-15.8778	0.0156414	0.106929
novel_circ_007097	0	25	0.001	142.598	17.1216	2.11617e-05	0.000509778
novel_circ_007099	0	13	0.001	74.151	16.1782	0.00195752	0.0204623
novel_circ_007100	2	18	20.0713	102.671	2.35482	0.0127622	0.0992547
novel_circ_007101	8	61	80.285	347.939	2.11563	7.90038e-06	0.000209582
novel_circ_007103	0	17	0.001	96.9667	16.5652	0.000980413	0.012342
novel_circ_007105	43	36	431.532	205.341	-1.07144	0.00237118	0.0243648
novel_circ_007112	0	68	0.001	387.867	18.5652	4.73598e-14	4.57874e-12
novel_circ_007113	3	46	30.1069	262.38	3.12349	2.8917e-06	8.76088e-05
novel_circ_007121	7	2	70.2494	11.4078	-2.62246	0.0215151	0.142298
novel_circ_007132	0	16	0.001	91.2627	16.4777	0.00183717	0.0204623
novel_circ_007137	11	2	110.392	11.4078	-3.27454	0.00183717	0.0204623
novel_circ_007147	6	0	60.2138	0.001	-15.8778	0.0156414	0.106929
novel_circ_007149	5	0	50.1781	0.001	-15.6148	0.0312734	0.16209
novel_circ_007150	7	0	70.2494	0.001	-16.1002	0.00782344	0.0633594
novel_circ_007152	33	18	331.176	102.671	-1.68957	8.34268e-05	0.00167261
novel_circ_007159	23	4	230.819	22.8157	-3.33867	8.82267e-07	2.90347e-05
novel_circ_007160	25	5	250.891	28.5196	-3.13703	1.42613e-06	4.56213e-05
novel_circ_007169	9	3	90.3206	17.1118	-2.40007	0.0225028	0.146954
novel_circ_007174	6	0	60.2138	0.001	-15.8778	0.0156414	0.106929
novel_circ_007176	8	1	80.285	5.70392	-3.8151	0.00195752	0.0204623
novel_circ_007180	0	12	0.001	68.4471	16.0627	0.00195752	0.0204623
novel_circ_007182	0	23	0.001	131.19	17.0013	7.68171e-05	0.00154294
novel_circ_007187	72	27	722.565	154.006	-2.23014	6.71889e-13	5.66496e-11
novel_circ_007188	41	19	411.461	108.374	-1.92473	7.7445e-07	2.61188e-05
novel_circ_007190	24	0	240.855	0.001	-17.8778	7.59254e-09	3.53663e-07
novel_circ_007198	9	0	90.3206	0.001	-16.4628	0.00097925	0.012342
novel_circ_007199	5	1	50.1781	5.70392	-3.13703	0.0312734	0.16209
novel_circ_007208	0	9	0.001	51.3353	15.6477	0.0156414	0.106929
novel_circ_007214	4	51	40.1425	290.9	2.85732	1.09983e-06	3.58153e-05
novel_circ_007218	0	8	0.001	45.6314	15.4777	0.0312734	0.16209
novel_circ_007221	3	41	30.1069	233.861	2.95748	2.47469e-05	0.000590262
novel_circ_007226	0	26	0.001	148.302	17.1782	1.10723e-05	0.00028395
novel_circ_007227	0	10	0.001	57.0392	15.7997	0.00782344	0.0633594
novel_circ_007228	0	8	0.001	45.6314	15.4777	0.0312734	0.16209
novel_circ_007232	0	8	0.001	45.6314	15.4777	0.0312734	0.16209
novel_circ_007238	28	13	280.998	74.151	-1.92202	4.26894e-05	0.000934228
novel_circ_007242	10	44	100.356	250.973	1.3224	0.00948508	0.0758283
novel_circ_007246	0	20	0.001	114.078	16.7997	0.000276113	0.00471452
novel_circ_007250	0	12	0.001	68.4471	16.0627	0.00195752	0.0204623
novel_circ_007265	0	64	0.001	365.051	18.4777	3.37204e-13	2.96972e-11
novel_circ_007268	5	43	50.1781	245.269	2.28923	6.99188e-05	0.00146526
novel_circ_007269	0	7	0.001	39.9274	15.2851	0.0312734	0.16209
novel_circ_007274	10	56	100.356	319.42	1.67032	0.000208018	0.0037677
novel_circ_007275	3	33	30.1069	188.229	2.64433	0.00019426	0.00353028
novel_circ_007278	26	3	260.926	17.1118	-3.93058	1.57049e-08	6.91555e-07
novel_circ_007280	7	2	70.2494	11.4078	-2.62246	0.0215151	0.142298
novel_circ_007286	0	11	0.001	62.7431	15.9372	0.00391328	0.0369309
novel_circ_007289	6	44	60.2138	250.973	2.05936	0.000250917	0.00438409
novel_circ_007294	0	19	0.001	108.374	16.7257	0.000521183	0.00769151
novel_circ_007303	0	11	0.001	62.7431	15.9372	0.00391328	0.0369309
novel_circ_007313	0	13	0.001	74.151	16.1782	0.00195752	0.0204623
novel_circ_007314	0	458	0.001	2612.4	21.3169	2.06354e-88	5.61103e-85
novel_circ_007315	0	54	0.001	308.012	18.2326	6.13544e-11	3.99594e-09
novel_circ_007317	7	364	70.2494	2076.23	4.88533	3.15695e-59	3.27014e-56
novel_circ_007318	6	37	60.2138	211.045	1.80939	0.00167444	0.0202356
novel_circ_007319	1	18	10.0356	102.671	3.35482	0.00419502	0.0390643
novel_circ_007320	15	107	150.534	610.32	2.01947	6.00162e-09	2.82583e-07
novel_circ_007321	2	17	20.0713	96.9667	2.27236	0.0213208	0.142298
novel_circ_007323	0	7	0.001	39.9274	15.2851	0.0312734	0.16209
novel_circ_007324	0	22	0.001	125.486	16.9372	7.68171e-05	0.00154294
novel_circ_007326	0	11	0.001	62.7431	15.9372	0.00391328	0.0369309
novel_circ_007331	10	1	100.356	5.70392	-4.13703	0.000489894	0.00747396
novel_circ_007334	23	14	230.819	79.8549	-1.53131	0.00340811	0.034264
novel_circ_007341	17	11	170.606	62.7431	-1.44314	0.0242204	0.156899
novel_circ_007345	93	54	933.313	308.012	-1.59938	1.27541e-10	7.90429e-09
novel_circ_007347	42	20	421.496	114.078	-1.88549	1.21348e-06	3.92226e-05
novel_circ_007352	8	2	80.285	11.4078	-2.8151	0.0117402	0.0923971
novel_circ_007364	0	9	0.001	51.3353	15.6477	0.0156414	0.106929
novel_circ_007365	0	13	0.001	74.151	16.1782	0.00195752	0.0204623
novel_circ_007382	13	7	130.463	39.9274	-1.70819	0.0266814	0.16209
novel_circ_007402	0	17	0.001	96.9667	16.5652	0.000980413	0.012342
novel_circ_007403	0	16	0.001	91.2627	16.4777	0.00183717	0.0204623
novel_circ_007412	0	8	0.001	45.6314	15.4777	0.0312734	0.16209
novel_circ_007415	18	4	180.641	22.8157	-2.98503	3.62271e-05	0.000810748
novel_circ_007417	0	7	0.001	39.9274	15.2851	0.0312734	0.16209
novel_circ_007420	9	2	90.3206	11.4078	-2.98503	0.00636217	0.0576651
novel_circ_007422	0	8	0.001	45.6314	15.4777	0.0312734	0.16209
novel_circ_007437	80	29	802.85	165.414	-2.27905	1.93126e-14	1.98164e-12
novel_circ_007444	18	6	180.641	34.2235	-2.40007	0.000537698	0.00789774
novel_circ_007448	5	1	50.1781	5.70392	-3.13703	0.0312734	0.16209
novel_circ_007449	0	9	0.001	51.3353	15.6477	0.0156414	0.106929
novel_circ_007452	0	12	0.001	68.4471	16.0627	0.00195752	0.0204623
novel_circ_007459	0	13	0.001	74.151	16.1782	0.00195752	0.0204623
novel_circ_007468	2	100	20.0713	570.392	4.82875	9.41291e-17	1.24853e-14
novel_circ_007481	0	8	0.001	45.6314	15.4777	0.0312734	0.16209
novel_circ_007499	13	0	130.463	0.001	-16.9933	3.07011e-05	0.000701513
novel_circ_007500	8	1	80.285	5.70392	-3.8151	0.00195752	0.0204623
novel_circ_007502	0	12	0.001	68.4471	16.0627	0.00195752	0.0204623
novel_circ_007505	0	9	0.001	51.3353	15.6477	0.0156414	0.106929
novel_circ_007509	7	34	70.2494	193.933	1.465	0.0139417	0.106929
novel_circ_007518	5	26	50.1781	148.302	1.56341	0.0358256	0.183239
novel_circ_007520	5	0	50.1781	0.001	-15.6148	0.0312734	0.16209
novel_circ_007521	0	8	0.001	45.6314	15.4777	0.0312734	0.16209
novel_circ_007531	7	0	70.2494	0.001	-16.1002	0.00782344	0.0633594
novel_circ_007536	1	15	10.0356	85.5588	3.09179	0.0129695	0.100258
novel_circ_007551	16	5	160.57	28.5196	-2.49318	0.000491667	0.00747396
novel_circ_007554	1	16	10.0356	91.2627	3.1849	0.0074061	0.0633594
novel_circ_007558	22	12	220.784	68.4471	-1.68957	0.00189492	0.0204623
novel_circ_007566	35	8	351.247	45.6314	-2.94439	2.88644e-09	1.42056e-07
novel_circ_007567	0	17	0.001	96.9667	16.5652	0.000980413	0.012342
novel_circ_007574	20	12	200.713	68.4471	-1.55207	0.00458377	0.0423761
novel_circ_007594	0	10	0.001	57.0392	15.7997	0.00782344	0.0633594
novel_circ_007600	0	8	0.001	45.6314	15.4777	0.0312734	0.16209
novel_circ_007602	0	10	0.001	57.0392	15.7997	0.00782344	0.0633594
novel_circ_007603	3	19	30.1069	108.374	1.84786	0.0414893	0.209013
novel_circ_007606	0	13	0.001	74.151	16.1782	0.00195752	0.0204623
novel_circ_007607	1	27	10.0356	154.006	3.93978	6.66138e-05	0.00140635
novel_circ_007613	14	6	140.499	34.2235	-2.0375	0.00722652	0.0633594
novel_circ_007616	11	4	110.392	22.8157	-2.27454	0.00419502	0.0390643
novel_circ_007626	15	6	150.534	34.2235	-2.13703	0.00261354	0.0265789
novel_circ_007629	6	0	60.2138	0.001	-15.8778	0.0156414	0.106929
novel_circ_007634	14	5	140.499	28.5196	-2.30053	0.00258886	0.0264889
novel_circ_007647	15	9	150.534	51.3353	-1.55207	0.0146935	0.106929
novel_circ_007651	0	16	0.001	91.2627	16.4777	0.00183717	0.0204623
novel_circ_007659	5	0	50.1781	0.001	-15.6148	0.0312734	0.16209
novel_circ_007663	0	9	0.001	51.3353	15.6477	0.0156414	0.106929
novel_circ_007667	0	16	0.001	91.2627	16.4777	0.00183717	0.0204623
novel_circ_007671	0	12	0.001	68.4471	16.0627	0.00195752	0.0204623
novel_circ_007687	2	18	20.0713	102.671	2.35482	0.0127622	0.0992547
novel_circ_007689	0	8	0.001	45.6314	15.4777	0.0312734	0.16209
novel_circ_007690	0	9	0.001	51.3353	15.6477	0.0156414	0.106929
novel_circ_007694	3	32	30.1069	182.525	2.59993	0.000328077	0.0054982
novel_circ_007701	17	8	170.606	45.6314	-1.90257	0.00250938	0.025712
novel_circ_007705	1	15	10.0356	85.5588	3.09179	0.0129695	0.100258
novel_circ_007710	0	7	0.001	39.9274	15.2851	0.0312734	0.16209
novel_circ_007720	6	0	60.2138	0.001	-15.8778	0.0156414	0.106929
novel_circ_007730	6	0	60.2138	0.001	-15.8778	0.0156414	0.106929
novel_circ_007738	11	56	110.392	319.42	1.53282	0.000743304	0.0105473
novel_circ_007747	0	9	0.001	51.3353	15.6477	0.0156414	0.106929
novel_circ_007748	0	7	0.001	39.9274	15.2851	0.0312734	0.16209
novel_circ_007749	0	14	0.001	79.8549	16.2851	0.00097925	0.012342
novel_circ_007753	0	28	0.001	159.71	17.2851	5.78262e-06	0.000156649
novel_circ_007754	0	57	0.001	325.123	18.3106	8.76799e-12	6.53185e-10
novel_circ_007759	1	23	10.0356	131.19	3.70846	0.000404902	0.00667766
novel_circ_007763	4	27	40.1425	154.006	1.93978	0.00595708	0.0545159
novel_circ_007769	0	51	0.001	290.9	18.1502	2.23453e-10	1.34647e-08
novel_circ_007773	1	20	10.0356	114.078	3.50682	0.00131833	0.0163127
novel_circ_007777	2	21	20.0713	119.782	2.57721	0.00722652	0.0633594
novel_circ_007779	0	20	0.001	114.078	16.7997	0.000276113	0.00471452
novel_circ_007783	51	5	511.817	28.5196	-4.1656	1.52039e-17	2.19027e-15
novel_circ_007786	14	3	140.499	17.1118	-3.0375	0.000732495	0.0104008
novel_circ_007787	12	4	120.428	22.8157	-2.40007	0.0023592	0.0242532
novel_circ_007792	6	39	60.2138	222.453	1.88533	0.00146635	0.0179806
novel_circ_007803	40	20	401.425	114.078	-1.8151	3.11953e-06	9.17014e-05
novel_circ_007808	14	2	140.499	11.4078	-3.62246	0.000145836	0.00272306
novel_circ_007809	0	10	0.001	57.0392	15.7997	0.00782344	0.0633594
novel_circ_007813	1	15	10.0356	85.5588	3.09179	0.0129695	0.100258
novel_circ_007826	2	17	20.0713	96.9667	2.27236	0.0213208	0.142298
novel_circ_007829	0	12	0.001	68.4471	16.0627	0.00195752	0.0204623
novel_circ_007830	0	12	0.001	68.4471	16.0627	0.00195752	0.0204623
novel_circ_007831	5	0	50.1781	0.001	-15.6148	0.0312734	0.16209
novel_circ_007838	0	7	0.001	39.9274	15.2851	0.0312734	0.16209
novel_circ_007841	5	0	50.1781	0.001	-15.6148	0.0312734	0.16209
novel_circ_007845	22	2	220.784	11.4078	-4.27454	1.51646e-08	6.73217e-07
novel_circ_007855	0	9	0.001	51.3353	15.6477	0.0156414	0.106929
novel_circ_007856	0	8	0.001	45.6314	15.4777	0.0312734	0.16209
novel_circ_007857	1	21	10.0356	119.782	3.57721	0.000732495	0.0104008
novel_circ_007859	0	14	0.001	79.8549	16.2851	0.00097925	0.012342
novel_circ_007860	8	107	80.285	610.32	2.92636	5.44529e-13	4.70046e-11
novel_circ_007873	11	0	110.392	0.001	-16.7523	0.000245094	0.0042927
novel_circ_007874	33	1	331.176	5.70392	-5.8595	3.77503e-12	2.95389e-10
novel_circ_007880	21	198	210.748	1129.38	2.42193	7.51187e-19	1.1841e-16
novel_circ_007888	0	8	0.001	45.6314	15.4777	0.0312734	0.16209
novel_circ_007903	0	9	0.001	51.3353	15.6477	0.0156414	0.106929
novel_circ_007908	17	9	170.606	51.3353	-1.73264	0.00595708	0.0545159
novel_circ_007916	3	20	30.1069	114.078	1.92186	0.0266814	0.16209
novel_circ_007920	25	8	250.891	45.6314	-2.45896	1.31274e-05	0.00033399
novel_circ_007925	5	48	50.1781	273.788	2.44793	2.54233e-05	0.000604407
novel_circ_007927	2	30	20.0713	171.118	3.09179	0.000181736	0.00332211
novel_circ_007928	0	8	0.001	45.6314	15.4777	0.0312734	0.16209
novel_circ_007930	174	87	1746.2	496.241	-1.8151	2.58562e-22	5.02188e-20
novel_circ_007931	108	53	1083.85	302.308	-1.84207	9.48967e-15	1.01191e-12
novel_circ_007932	33	29	331.176	165.414	-1.00152	0.0112675	0.089486
novel_circ_007933	53	29	531.888	165.414	-1.68504	3.21156e-07	1.15664e-05
novel_circ_007935	26	17	260.926	96.9667	-1.42808	0.00248596	0.0255322
novel_circ_007936	149	86	1495.31	490.537	-1.60801	1.19395e-16	1.55521e-14
novel_circ_007937	102	60	1023.63	342.235	-1.58064	2.35159e-11	1.63956e-09
novel_circ_007942	0	9	0.001	51.3353	15.6477	0.0156414	0.106929
novel_circ_007945	1	17	10.0356	96.9667	3.27236	0.0074061	0.0633594
novel_circ_007954	0	11	0.001	62.7431	15.9372	0.00391328	0.0369309
novel_circ_007956	6	0	60.2138	0.001	-15.8778	0.0156414	0.106929
novel_circ_007962	0	16	0.001	91.2627	16.4777	0.00183717	0.0204623
novel_circ_007974	10	2	100.356	11.4078	-3.13703	0.0034275	0.034264
novel_circ_007976	7	1	70.2494	5.70392	-3.62246	0.00391328	0.0369309
novel_circ_007979	0	16	0.001	91.2627	16.4777	0.00183717	0.0204623
novel_circ_007980	0	20	0.001	114.078	16.7997	0.000276113	0.00471452
novel_circ_007981	0	21	0.001	119.782	16.8701	0.000145836	0.00272306
novel_circ_007996	20	2	200.713	11.4078	-4.13703	1.56949e-06	4.8983e-05
novel_circ_007998	11	0	110.392	0.001	-16.7523	0.000245094	0.0042927
novel_circ_008007	5	0	50.1781	0.001	-15.6148	0.0312734	0.16209
novel_circ_008009	0	31	0.001	176.822	17.4319	8.15864e-07	2.69719e-05
novel_circ_008011	0	14	0.001	79.8549	16.2851	0.00097925	0.012342
novel_circ_008019	1	14	10.0356	79.8549	2.99225	0.0225028	0.146954
novel_circ_008021	2	16	20.0713	91.2627	2.1849	0.0213208	0.142298
novel_circ_008024	0	8	0.001	45.6314	15.4777	0.0312734	0.16209
novel_circ_008037	0	7	0.001	39.9274	15.2851	0.0312734	0.16209
novel_circ_008038	4	35	40.1425	199.637	2.31418	0.000513761	0.00769151
novel_circ_008053	2	22	20.0713	125.486	2.64433	0.00722652	0.0633594
novel_circ_008057	25	8	250.891	45.6314	-2.45896	1.31274e-05	0.00033399
novel_circ_008061	0	9	0.001	51.3353	15.6477	0.0156414	0.106929
novel_circ_008076	26	16	260.926	91.2627	-1.51554	0.00193496	0.0204623
novel_circ_008077	4	26	40.1425	148.302	1.88533	0.00939996	0.0751755
novel_circ_008079	9	39	90.3206	222.453	1.30037	0.0138181	0.106553
novel_circ_008085	17	9	170.606	51.3353	-1.73264	0.00595708	0.0545159
novel_circ_008089	5	1	50.1781	5.70392	-3.13703	0.0312734	0.16209
novel_circ_008092	36	29	361.283	165.414	-1.12705	0.00433513	0.0403518
novel_circ_008094	8	0	80.285	0.001	-16.2928	0.00195752	0.0204623
novel_circ_008114	5	0	50.1781	0.001	-15.6148	0.0312734	0.16209
novel_circ_008115	0	7	0.001	39.9274	15.2851	0.0312734	0.16209
novel_circ_008117	18	6	180.641	34.2235	-2.40007	0.000537698	0.00789774
novel_circ_008125	1	34	10.0356	193.933	4.27236	8.54838e-06	0.000225398
novel_circ_008131	72	16	722.565	91.2627	-2.98503	2.33679e-17	3.30079e-15
novel_circ_008133	0	9	0.001	51.3353	15.6477	0.0156414	0.106929
novel_circ_008138	2	15	20.0713	85.5588	2.09179	0.0352229	0.180579
novel_circ_008144	12	216	120.428	1232.05	3.35482	1.03849e-27	2.75492e-25
novel_circ_008148	0	34	0.001	193.933	17.5652	2.19611e-07	8.16616e-06
novel_circ_008151	1	34	10.0356	193.933	4.27236	8.54838e-06	0.000225398
novel_circ_008154	3	40	30.1069	228.157	2.92186	2.47469e-05	0.000590262
novel_circ_008164	8	0	80.285	0.001	-16.2928	0.00195752	0.0204623
novel_circ_008167	11	0	110.392	0.001	-16.7523	0.000245094	0.0042927
novel_circ_008170	0	7	0.001	39.9274	15.2851	0.0312734	0.16209
novel_circ_008179	0	13	0.001	74.151	16.1782	0.00195752	0.0204623
novel_circ_008202	0	7	0.001	39.9274	15.2851	0.0312734	0.16209
novel_circ_008208	10	2	100.356	11.4078	-3.13703	0.0034275	0.034264
novel_circ_008212	0	12	0.001	68.4471	16.0627	0.00195752	0.0204623
novel_circ_008220	16	11	160.57	62.7431	-1.35567	0.0358256	0.183239
novel_circ_008234	10	0	100.356	0.001	-16.6148	0.000489894	0.00747396
novel_circ_008236	0	7	0.001	39.9274	15.2851	0.0312734	0.16209
novel_circ_008253	15	3	150.534	17.1118	-3.13703	0.000404902	0.00667766
novel_circ_008259	11	0	110.392	0.001	-16.7523	0.000245094	0.0042927
novel_circ_008263	0	7	0.001	39.9274	15.2851	0.0312734	0.16209
novel_circ_008265	0	7	0.001	39.9274	15.2851	0.0312734	0.16209
novel_circ_008266	0	8	0.001	45.6314	15.4777	0.0312734	0.16209
novel_circ_008271	0	7	0.001	39.9274	15.2851	0.0312734	0.16209
novel_circ_008275	2	36	20.0713	205.341	3.35482	1.10954e-05	0.00028395
novel_circ_008283	13	6	130.463	34.2235	-1.93058	0.0118586	0.0929253
novel_circ_008289	0	12	0.001	68.4471	16.0627	0.00195752	0.0204623
novel_circ_008298	0	20	0.001	114.078	16.7997	0.000276113	0.00471452
novel_circ_008302	1	14	10.0356	79.8549	2.99225	0.0225028	0.146954
novel_circ_008303	4	33	40.1425	188.229	2.22929	0.0013304	0.0163781
novel_circ_008304	9	78	90.3206	444.906	2.30037	6.42411e-08	2.56882e-06
novel_circ_008313	3	35	30.1069	199.637	2.72922	6.70428e-05	0.00140635
novel_circ_008317	0	8	0.001	45.6314	15.4777	0.0312734	0.16209
novel_circ_008321	8	0	80.285	0.001	-16.2928	0.00195752	0.0204623
novel_circ_008322	5	0	50.1781	0.001	-15.6148	0.0312734	0.16209
novel_circ_008333	5	1	50.1781	5.70392	-3.13703	0.0312734	0.16209
novel_circ_008344	0	12	0.001	68.4471	16.0627	0.00195752	0.0204623
novel_circ_008347	0	7	0.001	39.9274	15.2851	0.0312734	0.16209
novel_circ_008350	0	18	0.001	102.671	16.6477	0.000980413	0.012342
novel_circ_008351	0	10	0.001	57.0392	15.7997	0.00782344	0.0633594
novel_circ_008359	0	15	0.001	85.5588	16.3846	0.000489894	0.00747396
novel_circ_008368	5	0	50.1781	0.001	-15.6148	0.0312734	0.16209
novel_circ_008387	133	86	1334.74	490.537	-1.44412	7.62856e-13	6.33374e-11
novel_circ_008389	14	9	140.499	51.3353	-1.45253	0.0227353	0.147939
novel_circ_008391	9	2	90.3206	11.4078	-2.98503	0.00636217	0.0576651
novel_circ_008399	5	0	50.1781	0.001	-15.6148	0.0312734	0.16209
novel_circ_008402	8	0	80.285	0.001	-16.2928	0.00195752	0.0204623
novel_circ_008404	26	20	260.926	114.078	-1.19362	0.00801499	0.064742
novel_circ_008410	0	7	0.001	39.9274	15.2851	0.0312734	0.16209
novel_circ_008414	7	0	70.2494	0.001	-16.1002	0.00782344	0.0633594
novel_circ_008435	0	10	0.001	57.0392	15.7997	0.00782344	0.0633594
novel_circ_008446	71	56	712.529	319.42	-1.1575	1.46013e-05	0.00037062
novel_circ_008447	0	49	0.001	279.492	18.0924	8.10549e-10	4.41902e-08
novel_circ_008450	31	8	311.104	45.6314	-2.7693	5.81465e-08	2.35104e-06
novel_circ_008452	1	71	10.0356	404.978	5.33464	5.20113e-13	4.5256e-11
novel_circ_008453	14	56	140.499	319.42	1.1849	0.00374401	0.0369309
novel_circ_008455	6	1	60.2138	5.70392	-3.40007	0.0156414	0.106929
novel_circ_008456	22	7	220.784	39.9274	-2.46718	3.43905e-05	0.000777648
novel_circ_008459	0	8	0.001	45.6314	15.4777	0.0312734	0.16209
novel_circ_008476	0	12	0.001	68.4471	16.0627	0.00195752	0.0204623
novel_circ_008484	1	22	10.0356	125.486	3.64433	0.000732495	0.0104008
novel_circ_008486	0	7	0.001	39.9274	15.2851	0.0312734	0.16209
novel_circ_008490	1	36	10.0356	205.341	4.35482	2.59816e-06	7.91564e-05
novel_circ_008493	0	21	0.001	119.782	16.8701	0.000145836	0.00272306
novel_circ_008497	0	11	0.001	62.7431	15.9372	0.00391328	0.0369309
novel_circ_008508	4	597	40.1425	3405.24	6.40648	4.73892e-106	2.06171e-102
novel_circ_008511	4	37	40.1425	211.045	2.39435	0.000316266	0.00533312
novel_circ_008515	0	15	0.001	85.5588	16.3846	0.000489894	0.00747396
novel_circ_008526	7	0	70.2494	0.001	-16.1002	0.00782344	0.0633594
novel_circ_008532	0	9	0.001	51.3353	15.6477	0.0156414	0.106929
novel_circ_008551	0	8	0.001	45.6314	15.4777	0.0312734	0.16209
novel_circ_008557	35	22	351.247	125.486	-1.48496	0.000208018	0.0037677
novel_circ_008559	27	20	270.962	114.078	-1.24806	0.0055707	0.051217
novel_circ_008567	55	7	551.959	39.9274	-3.78911	1.07204e-16	1.41334e-14
novel_circ_008569	8	3	80.285	17.1118	-2.23014	0.0386306	0.195699
novel_circ_008570	0	15	0.001	85.5588	16.3846	0.000489894	0.00747396
novel_circ_008571	10	2	100.356	11.4078	-3.13703	0.0034275	0.034264
novel_circ_008587	0	22	0.001	125.486	16.9372	7.68171e-05	0.00154294
novel_circ_008594	21	117	210.748	667.359	1.66294	7.13867e-08	2.83889e-06
novel_circ_008606	13	6	130.463	34.2235	-1.93058	0.0118586	0.0929253
novel_circ_008615	0	77	0.001	439.202	18.7445	4.76349e-16	5.78883e-14
novel_circ_008617	25	5	250.891	28.5196	-3.13703	1.42613e-06	4.56213e-05
novel_circ_008620	15	54	150.534	308.012	1.03289	0.0170323	0.115674
novel_circ_008642	2	18	20.0713	102.671	2.35482	0.0127622	0.0992547
novel_circ_008646	4	29	40.1425	165.414	2.04288	0.00233201	0.0242532
novel_circ_008647	0	9	0.001	51.3353	15.6477	0.0156414	0.106929
novel_circ_008652	0	8	0.001	45.6314	15.4777	0.0312734	0.16209
novel_circ_008671	1	28	10.0356	159.71	3.99225	3.62271e-05	0.000810748
novel_circ_008673	0	14	0.001	79.8549	16.2851	0.00097925	0.012342
novel_circ_008679	0	9	0.001	51.3353	15.6477	0.0156414	0.106929
novel_circ_008682	6	0	60.2138	0.001	-15.8778	0.0156414	0.106929
novel_circ_008692	0	15	0.001	85.5588	16.3846	0.000489894	0.00747396
novel_circ_008699	14	3	140.499	17.1118	-3.0375	0.000732495	0.0104008
novel_circ_008702	0	9	0.001	51.3353	15.6477	0.0156414	0.106929
novel_circ_008707	19	8	190.677	45.6314	-2.06303	0.00091941	0.012342
novel_circ_008711	16	0	160.57	0.001	-17.2928	7.68793e-06	0.000204195
novel_circ_008713	0	14	0.001	79.8549	16.2851	0.00097925	0.012342
novel_circ_008714	12	3	120.428	17.1118	-2.8151	0.0023592	0.0242532
novel_circ_008719	8	0	80.285	0.001	-16.2928	0.00195752	0.0204623
novel_circ_008721	2	15	20.0713	85.5588	2.09179	0.0352229	0.180579
novel_circ_008727	13	2	130.463	11.4078	-3.51554	0.000276113	0.00471452
novel_circ_008729	35	6	351.247	34.2235	-3.35943	4.80598e-10	2.72882e-08
novel_circ_008731	5	0	50.1781	0.001	-15.6148	0.0312734	0.16209
novel_circ_008732	5	0	50.1781	0.001	-15.6148	0.0312734	0.16209
novel_circ_008733	0	9	0.001	51.3353	15.6477	0.0156414	0.106929
novel_circ_008736	14	4	140.499	22.8157	-2.62246	0.000732495	0.0104008
novel_circ_008737	36	7	361.283	39.9274	-3.17767	2.56799e-10	1.51797e-08
novel_circ_008739	0	9	0.001	51.3353	15.6477	0.0156414	0.106929
novel_circ_008742	0	26	0.001	148.302	17.1782	1.10723e-05	0.00028395
novel_circ_008744	0	8	0.001	45.6314	15.4777	0.0312734	0.16209
novel_circ_008745	0	10	0.001	57.0392	15.7997	0.00782344	0.0633594
novel_circ_008768	14	148	140.499	844.18	2.58699	2.44725e-15	2.73e-13
novel_circ_008782	8	38	80.285	216.749	1.43282	0.00798014	0.0644844
novel_circ_008785	5	1	50.1781	5.70392	-3.13703	0.0312734	0.16209
novel_circ_008793	0	8	0.001	45.6314	15.4777	0.0312734	0.16209
novel_circ_008803	21	74	210.748	422.09	1.00203	0.00510798	0.0471621
novel_circ_008808	25	16	250.891	91.2627	-1.45896	0.002916	0.0296271
novel_circ_008814	10	0	100.356	0.001	-16.6148	0.000489894	0.00747396
novel_circ_008816	3	20	30.1069	114.078	1.92186	0.0266814	0.16209
novel_circ_008849	79	29	792.814	165.414	-2.2609	3.25753e-14	3.23566e-12
novel_circ_008855	0	8	0.001	45.6314	15.4777	0.0312734	0.16209
novel_circ_008858	0	17	0.001	96.9667	16.5652	0.000980413	0.012342
novel_circ_008860	0	17	0.001	96.9667	16.5652	0.000980413	0.012342
novel_circ_008861	1	17	10.0356	96.9667	3.27236	0.0074061	0.0633594
novel_circ_008863	1	22	10.0356	125.486	3.64433	0.000732495	0.0104008
novel_circ_008864	19	120	190.677	684.471	1.84386	7.87589e-09	3.66077e-07
novel_circ_008868	11	0	110.392	0.001	-16.7523	0.000245094	0.0042927
novel_circ_008876	10	5	100.356	28.5196	-1.8151	0.0352229	0.180579
novel_circ_008877	8	0	80.285	0.001	-16.2928	0.00195752	0.0204623
novel_circ_008884	20	2	200.713	11.4078	-4.13703	1.56949e-06	4.8983e-05
novel_circ_008885	82	3	822.921	17.1118	-5.58769	7.99466e-30	2.31877e-27
novel_circ_008887	7	1	70.2494	5.70392	-3.62246	0.00391328	0.0369309
novel_circ_008894	0	7	0.001	39.9274	15.2851	0.0312734	0.16209
novel_circ_008903	0	10	0.001	57.0392	15.7997	0.00782344	0.0633594
novel_circ_008934	13	0	130.463	0.001	-16.9933	3.07011e-05	0.000701513
novel_circ_008936	0	13	0.001	74.151	16.1782	0.00195752	0.0204623
novel_circ_008937	5	0	50.1781	0.001	-15.6148	0.0312734	0.16209
novel_circ_008946	8	35	80.285	199.637	1.31418	0.0238373	0.154878
novel_circ_008953	8	1	80.285	5.70392	-3.8151	0.00195752	0.0204623
novel_circ_008956	23	5	230.819	28.5196	-3.01674	4.71992e-06	0.000133341
novel_circ_008957	10	0	100.356	0.001	-16.6148	0.000489894	0.00747396
novel_circ_008958	5	0	50.1781	0.001	-15.6148	0.0312734	0.16209
novel_circ_008960	15	0	150.534	0.001	-17.1997	1.53628e-05	0.000383212
novel_circ_008971	28	5	280.998	28.5196	-3.30053	1.99006e-08	8.67532e-07
novel_circ_008972	47	12	471.674	68.4471	-2.78473	8.12163e-11	5.15073e-09
novel_circ_008983	0	56	0.001	319.42	18.2851	1.67848e-11	1.18932e-09
novel_circ_008984	0	19	0.001	108.374	16.7257	0.000521183	0.00769151
novel_circ_008985	2	33	20.0713	188.229	3.22929	6.0176e-05	0.00129656
novel_circ_008986	0	44	0.001	250.973	17.9372	1.10747e-09	5.83312e-08
novel_circ_008990	0	8	0.001	45.6314	15.4777	0.0312734	0.16209
novel_circ_008992	4	161	40.1425	918.331	4.51581	1.6052e-25	3.75461e-23
novel_circ_008993	0	8	0.001	45.6314	15.4777	0.0312734	0.16209
novel_circ_008995	0	15	0.001	85.5588	16.3846	0.000489894	0.00747396
novel_circ_009002	0	9	0.001	51.3353	15.6477	0.0156414	0.106929
novel_circ_009010	0	26	0.001	148.302	17.1782	1.10723e-05	0.00028395
novel_circ_009021	7	0	70.2494	0.001	-16.1002	0.00782344	0.0633594
novel_circ_009033	4	35	40.1425	199.637	2.31418	0.000513761	0.00769151
novel_circ_009041	4	23	40.1425	131.19	1.70846	0.0227353	0.147939
novel_circ_009045	0	7	0.001	39.9274	15.2851	0.0312734	0.16209
novel_circ_009047	23	0	230.819	0.001	-17.8164	1.51646e-08	6.73217e-07
novel_circ_009055	10	6	100.356	34.2235	-1.55207	0.0491362	0.245602
novel_circ_009060	0	7	0.001	39.9274	15.2851	0.0312734	0.16209
novel_circ_009063	16	8	160.57	45.6314	-1.8151	0.00409952	0.0384383
novel_circ_009067	0	15	0.001	85.5588	16.3846	0.000489894	0.00747396
novel_circ_009068	15	104	150.534	593.208	1.97844	1.45296e-08	6.54374e-07
novel_circ_009074	5	0	50.1781	0.001	-15.6148	0.0312734	0.16209
novel_circ_009080	135	13	1354.81	74.151	-4.19148	6.38575e-43	3.6555e-40
novel_circ_009089	62	21	622.209	119.782	-2.37698	6.00656e-12	4.56856e-10
novel_circ_009095	16	12	160.57	68.4471	-1.23014	0.0358256	0.183239
novel_circ_009096	8	0	80.285	0.001	-16.2928	0.00195752	0.0204623
novel_circ_009112	7	0	70.2494	0.001	-16.1002	0.00782344	0.0633594
novel_circ_009120	82	39	822.921	222.453	-1.88725	8.97275e-12	6.66158e-10
novel_circ_009121	6	1	60.2138	5.70392	-3.40007	0.0156414	0.106929
novel_circ_009124	10	0	100.356	0.001	-16.6148	0.000489894	0.00747396
novel_circ_009129	18	3	180.641	17.1118	-3.40007	5.78262e-06	0.000156649
novel_circ_009138	0	25	0.001	142.598	17.1216	2.11617e-05	0.000509778
novel_circ_009146	30	11	301.069	62.7431	-2.26256	5.41749e-06	0.000152257
novel_circ_009147	7	2	70.2494	11.4078	-2.62246	0.0215151	0.142298
novel_circ_009150	0	12	0.001	68.4471	16.0627	0.00195752	0.0204623
novel_circ_009151	0	9	0.001	51.3353	15.6477	0.0156414	0.106929
novel_circ_009154	44	16	441.568	91.2627	-2.27454	2.09383e-08	9.05509e-07
novel_circ_009159	28	7	280.998	39.9274	-2.8151	6.17213e-07	2.09458e-05
novel_circ_009160	75	55	752.672	313.716	-1.26256	2.21789e-06	6.82401e-05
novel_circ_009162	7	1	70.2494	5.70392	-3.62246	0.00391328	0.0369309
novel_circ_009163	5	82	50.1781	467.722	3.22052	5.5525e-11	3.64905e-09
novel_circ_009166	21	5	210.748	28.5196	-2.88549	1.54321e-05	0.000383212
novel_circ_009167	26	9	260.926	51.3353	-2.34562	2.47469e-05	0.000590262
novel_circ_009177	7	0	70.2494	0.001	-16.1002	0.00782344	0.0633594
novel_circ_009189	1	13	10.0356	74.151	2.88533	0.0386306	0.195699
novel_circ_009225	14	3	140.499	17.1118	-3.0375	0.000732495	0.0104008
novel_circ_009226	17	9	170.606	51.3353	-1.73264	0.00595708	0.0545159
novel_circ_009228	20	2	200.713	11.4078	-4.13703	1.56949e-06	4.8983e-05
novel_circ_009232	1	28	10.0356	159.71	3.99225	3.62271e-05	0.000810748
novel_circ_009233	3	35	30.1069	199.637	2.72922	6.70428e-05	0.00140635
novel_circ_009237	6	61	60.2138	347.939	2.53067	1.28417e-06	4.13844e-05
novel_circ_009239	10	3	100.356	17.1118	-2.55207	0.0129695	0.100258
novel_circ_009241	14	0	140.499	0.001	-17.1002	3.07011e-05	0.000701513
novel_circ_009244	0	17	0.001	96.9667	16.5652	0.000980413	0.012342
novel_circ_009247	1	15	10.0356	85.5588	3.09179	0.0129695	0.100258
novel_circ_009265	90	39	903.206	222.453	-2.02156	4.7294e-14	4.57874e-12
novel_circ_009272	21	16	210.748	91.2627	-1.20742	0.0201872	0.136165
novel_circ_009281	0	8	0.001	45.6314	15.4777	0.0312734	0.16209
novel_circ_009294	0	14	0.001	79.8549	16.2851	0.00097925	0.012342
novel_circ_009295	0	24	0.001	136.894	17.0627	4.03632e-05	0.000887787
novel_circ_009296	11	1	110.392	5.70392	-4.27454	0.000245094	0.0042927
novel_circ_009304	20	10	200.713	57.0392	-1.8151	0.0021191	0.0220875
novel_circ_009314	1	42	10.0356	239.565	4.57721	2.32231e-07	8.56224e-06
novel_circ_009315	0	11	0.001	62.7431	15.9372	0.00391328	0.0369309
novel_circ_009316	0	12	0.001	68.4471	16.0627	0.00195752	0.0204623
novel_circ_009320	0	21	0.001	119.782	16.8701	0.000145836	0.00272306
novel_circ_009321	0	24	0.001	136.894	17.0627	4.03632e-05	0.000887787
novel_circ_009323	0	9	0.001	51.3353	15.6477	0.0156414	0.106929
novel_circ_009327	0	8	0.001	45.6314	15.4777	0.0312734	0.16209
novel_circ_009328	0	21	0.001	119.782	16.8701	0.000145836	0.00272306
novel_circ_009337	6	1	60.2138	5.70392	-3.40007	0.0156414	0.106929
novel_circ_009351	5	1	50.1781	5.70392	-3.13703	0.0312734	0.16209
novel_circ_009355	0	10	0.001	57.0392	15.7997	0.00782344	0.0633594
novel_circ_009357	2	73	20.0713	416.386	4.37472	9.64858e-12	7.09073e-10
novel_circ_009359	2	17	20.0713	96.9667	2.27236	0.0213208	0.142298
novel_circ_009360	15	81	150.534	462.018	1.61785	1.95253e-05	0.000482651
novel_circ_009362	1	18	10.0356	102.671	3.35482	0.00419502	0.0390643
novel_circ_009363	2	15	20.0713	85.5588	2.09179	0.0352229	0.180579
novel_circ_009364	4	46	40.1425	262.38	2.70846	9.1492e-06	0.000239498
novel_circ_009365	0	8	0.001	45.6314	15.4777	0.0312734	0.16209
novel_circ_009366	0	17	0.001	96.9667	16.5652	0.000980413	0.012342
novel_circ_009369	16	57	160.57	325.123	1.01779	0.0140925	0.106929
novel_circ_009388	0	29	0.001	165.414	17.3357	3.01494e-06	8.88672e-05
novel_circ_009391	2	26	20.0713	148.302	2.88533	0.000916869	0.012342
novel_circ_009395	0	8	0.001	45.6314	15.4777	0.0312734	0.16209
novel_circ_009418	22	8	220.784	45.6314	-2.27454	0.000114409	0.00223808
novel_circ_009419	26	4	260.926	22.8157	-3.51554	7.09128e-08	2.82521e-06
novel_circ_009423	0	13	0.001	74.151	16.1782	0.00195752	0.0204623
novel_circ_009424	0	10	0.001	57.0392	15.7997	0.00782344	0.0633594
novel_circ_009428	5	0	50.1781	0.001	-15.6148	0.0312734	0.16209
novel_circ_009430	7	2	70.2494	11.4078	-2.62246	0.0215151	0.142298
novel_circ_009431	6	0	60.2138	0.001	-15.8778	0.0156414	0.106929
novel_circ_009432	3	36	30.1069	205.341	2.76986	0.000197437	0.00358202
novel_circ_009434	128	18	1284.56	102.671	-3.64518	3.13003e-37	1.19452e-34
novel_circ_009448	5	1	50.1781	5.70392	-3.13703	0.0312734	0.16209
novel_circ_009455	18	3	180.641	17.1118	-3.40007	5.78262e-06	0.000156649
novel_circ_009461	14	9	140.499	51.3353	-1.45253	0.0227353	0.147939
novel_circ_009475	1	30	10.0356	171.118	4.09179	4.97586e-05	0.00107809
novel_circ_009483	0	16	0.001	91.2627	16.4777	0.00183717	0.0204623
novel_circ_009496	0	11	0.001	62.7431	15.9372	0.00391328	0.0369309
novel_circ_009500	0	7	0.001	39.9274	15.2851	0.0312734	0.16209
novel_circ_009509	33	5	331.176	28.5196	-3.53757	4.25806e-10	2.44395e-08
novel_circ_009513	5	0	50.1781	0.001	-15.6148	0.0312734	0.16209
novel_circ_009518	7	0	70.2494	0.001	-16.1002	0.00782344	0.0633594
novel_circ_009520	90	52	903.206	296.604	-1.60652	1.58118e-10	9.66162e-09
novel_circ_009521	13	4	130.463	22.8157	-2.51554	0.00131833	0.0163127
novel_circ_009538	0	27	0.001	154.006	17.2326	5.78262e-06	0.000156649
novel_circ_009542	6	32	60.2138	182.525	1.59993	0.00909852	0.0731412
novel_circ_009551	0	7	0.001	39.9274	15.2851	0.0312734	0.16209
novel_circ_009552	0	7	0.001	39.9274	15.2851	0.0312734	0.16209
novel_circ_009556	0	10	0.001	57.0392	15.7997	0.00782344	0.0633594
novel_circ_009557	2	22	20.0713	125.486	2.64433	0.00722652	0.0633594
novel_circ_009558	2	66	20.0713	376.459	4.22929	3.69959e-11	2.48387e-09
novel_circ_009564	7	1	70.2494	5.70392	-3.62246	0.00391328	0.0369309
novel_circ_009576	9	0	90.3206	0.001	-16.4628	0.00097925	0.012342
novel_circ_009579	46	14	461.639	79.8549	-2.53131	5.88652e-10	3.25826e-08
novel_circ_009594	0	34	0.001	193.933	17.5652	2.19611e-07	8.16616e-06
novel_circ_009600	0	9	0.001	51.3353	15.6477	0.0156414	0.106929
novel_circ_009606	0	11	0.001	62.7431	15.9372	0.00391328	0.0369309
novel_circ_009608	207	58	2077.37	330.827	-2.65061	4.93236e-42	2.61692e-39
novel_circ_009612	10	6	100.356	34.2235	-1.55207	0.0491362	0.245602
novel_circ_009627	52	16	521.853	91.2627	-2.51554	2.56262e-11	1.78098e-09
novel_circ_009628	16	1	160.57	5.70392	-4.8151	3.84742e-06	0.000111294
novel_circ_009634	6	0	60.2138	0.001	-15.8778	0.0156414	0.106929
novel_circ_009639	6	1	60.2138	5.70392	-3.40007	0.0156414	0.106929
novel_circ_009640	5	1	50.1781	5.70392	-3.13703	0.0312734	0.16209
novel_circ_009646	23	1	230.819	5.70392	-5.33867	7.59254e-09	3.53663e-07
novel_circ_009647	6	0	60.2138	0.001	-15.8778	0.0156414	0.106929
novel_circ_009648	9	1	90.3206	5.70392	-3.98503	0.00097925	0.012342
novel_circ_009661	0	12	0.001	68.4471	16.0627	0.00195752	0.0204623
novel_circ_009662	5	0	50.1781	0.001	-15.6148	0.0312734	0.16209
novel_circ_009682	58	238	582.066	1357.53	1.22173	1.41129e-09	7.39756e-08
novel_circ_009683	9	1	90.3206	5.70392	-3.98503	0.00097925	0.012342
novel_circ_009685	10	0	100.356	0.001	-16.6148	0.000489894	0.00747396
novel_circ_009691	0	9	0.001	51.3353	15.6477	0.0156414	0.106929
novel_circ_009710	0	18	0.001	102.671	16.6477	0.000980413	0.012342
novel_circ_009714	11	2	110.392	11.4078	-3.27454	0.00183717	0.0204623
novel_circ_009740	0	12	0.001	68.4471	16.0627	0.00195752	0.0204623
novel_circ_009745	34	22	341.211	125.486	-1.44314	0.000312981	0.00529408
novel_circ_009764	66	28	662.351	159.71	-2.05214	6.80209e-11	4.41689e-09
novel_circ_009766	7	1	70.2494	5.70392	-3.62246	0.00391328	0.0369309
novel_circ_009769	0	7	0.001	39.9274	15.2851	0.0312734	0.16209
novel_circ_009770	0	7	0.001	39.9274	15.2851	0.0312734	0.16209
novel_circ_009774	1	21	10.0356	119.782	3.57721	0.000732495	0.0104008
novel_circ_009778	40	9	401.425	51.3353	-2.96711	4.08029e-10	2.36689e-08
novel_circ_009781	7	0	70.2494	0.001	-16.1002	0.00782344	0.0633594
novel_circ_009792	0	11	0.001	62.7431	15.9372	0.00391328	0.0369309
novel_circ_009793	0	11	0.001	62.7431	15.9372	0.00391328	0.0369309
novel_circ_009794	0	9	0.001	51.3353	15.6477	0.0156414	0.106929
novel_circ_009802	15	7	150.534	39.9274	-1.91464	0.00664208	0.0599772
novel_circ_009827	16	5	160.57	28.5196	-2.49318	0.000491667	0.00747396
novel_circ_009829	32	20	321.14	114.078	-1.49318	0.000544496	0.00797067
novel_circ_009845	0	8	0.001	45.6314	15.4777	0.0312734	0.16209
novel_circ_009850	12	5	120.428	28.5196	-2.07814	0.00756354	0.0633594
novel_circ_009851	15	0	150.534	0.001	-17.1997	1.53628e-05	0.000383212
novel_circ_009869	34	7	341.211	39.9274	-3.09521	9.65198e-09	4.43889e-07
novel_circ_009870	9	2	90.3206	11.4078	-2.98503	0.00636217	0.0576651
novel_circ_009871	6	0	60.2138	0.001	-15.8778	0.0156414	0.106929
novel_circ_009877	0	7	0.001	39.9274	15.2851	0.0312734	0.16209
novel_circ_009883	8	2	80.285	11.4078	-2.8151	0.0117402	0.0923971
novel_circ_009884	13	4	130.463	22.8157	-2.51554	0.00131833	0.0163127
novel_circ_009889	0	25	0.001	142.598	17.1216	2.11617e-05	0.000509778
novel_circ_009910	0	20	0.001	114.078	16.7997	0.000276113	0.00471452
novel_circ_009914	0	10	0.001	57.0392	15.7997	0.00782344	0.0633594
novel_circ_009916	18	10	180.641	57.0392	-1.6631	0.00817489	0.0659356
novel_circ_009922	45	33	451.603	188.229	-1.26256	0.000188488	0.00343974
novel_circ_009929	157	93	1575.59	530.465	-1.57057	7.15012e-17	9.66065e-15
novel_circ_009946	14	4	140.499	22.8157	-2.62246	0.000732495	0.0104008
novel_circ_009954	5	1	50.1781	5.70392	-3.13703	0.0312734	0.16209
novel_circ_009958	7	0	70.2494	0.001	-16.1002	0.00782344	0.0633594
novel_circ_009972	39	0	391.389	0.001	-18.5782	2.99277e-14	3.01397e-12
novel_circ_009978	5	0	50.1781	0.001	-15.6148	0.0312734	0.16209
novel_circ_009983	0	8	0.001	45.6314	15.4777	0.0312734	0.16209
novel_circ_009985	32	2	321.14	11.4078	-4.8151	3.77503e-12	2.95389e-10
novel_circ_009990	10	0	100.356	0.001	-16.6148	0.000489894	0.00747396
novel_circ_009999	5	1	50.1781	5.70392	-3.13703	0.0312734	0.16209
novel_circ_010001	27	14	270.962	79.8549	-1.76264	0.000172786	0.00317718
novel_circ_010003	87	36	873.1	205.341	-2.08812	4.51591e-14	4.445e-12
novel_circ_010018	0	14	0.001	79.8549	16.2851	0.00097925	0.012342
novel_circ_010027	0	9	0.001	51.3353	15.6477	0.0156414	0.106929
novel_circ_010040	0	18	0.001	102.671	16.6477	0.000980413	0.012342
novel_circ_010043	2	27	20.0713	154.006	2.93978	0.000916869	0.012342
novel_circ_010045	6	0	60.2138	0.001	-15.8778	0.0156414	0.106929
novel_circ_010049	34	14	341.211	79.8549	-2.09521	3.48061e-06	0.00010204
novel_circ_010052	0	17	0.001	96.9667	16.5652	0.000980413	0.012342
novel_circ_010053	0	34	0.001	193.933	17.5652	2.19611e-07	8.16616e-06
novel_circ_010055	15	6	150.534	34.2235	-2.13703	0.00261354	0.0265789
novel_circ_010061	11	2	110.392	11.4078	-3.27454	0.00183717	0.0204623
novel_circ_010064	0	17	0.001	96.9667	16.5652	0.000980413	0.012342
novel_circ_010080	40	8	401.425	45.6314	-3.13703	7.41233e-11	4.75635e-09
novel_circ_010081	31	6	311.104	34.2235	-3.18434	1.07964e-08	4.90302e-07
novel_circ_010091	0	12	0.001	68.4471	16.0627	0.00195752	0.0204623
novel_circ_010096	50	39	501.781	222.453	-1.17356	0.000322622	0.00542768
novel_circ_010098	26	16	260.926	91.2627	-1.51554	0.00193496	0.0204623
novel_circ_010099	6	0	60.2138	0.001	-15.8778	0.0156414	0.106929
novel_circ_010100	4	22	40.1425	125.486	1.64433	0.034792	0.17977
novel_circ_010102	0	10	0.001	57.0392	15.7997	0.00782344	0.0633594
novel_circ_010107	0	9	0.001	51.3353	15.6477	0.0156414	0.106929
novel_circ_010108	3	20	30.1069	114.078	1.92186	0.0266814	0.16209
novel_circ_010113	0	7	0.001	39.9274	15.2851	0.0312734	0.16209
novel_circ_010114	0	11	0.001	62.7431	15.9372	0.00391328	0.0369309
novel_circ_010119	11	0	110.392	0.001	-16.7523	0.000245094	0.0042927
novel_circ_010134	13	49	130.463	279.492	1.09917	0.0164996	0.112725
novel_circ_010144	0	9	0.001	51.3353	15.6477	0.0156414	0.106929
novel_circ_010147	5	0	50.1781	0.001	-15.6148	0.0312734	0.16209
novel_circ_010150	0	9	0.001	51.3353	15.6477	0.0156414	0.106929
novel_circ_010153	30	7	301.069	39.9274	-2.91464	1.05341e-07	4.1288e-06
novel_circ_010159	7	2	70.2494	11.4078	-2.62246	0.0215151	0.142298
novel_circ_010165	19	5	190.677	28.5196	-2.7411	8.8826e-05	0.00177107
novel_circ_010169	48	29	481.71	165.414	-1.54209	8.92823e-06	0.000235128
novel_circ_010174	9	2	90.3206	11.4078	-2.98503	0.00636217	0.0576651
novel_circ_010175	5	1	50.1781	5.70392	-3.13703	0.0312734	0.16209
novel_circ_010178	359	225	3602.79	1283.38	-1.48916	3.37786e-33	1.09669e-30
novel_circ_010179	37	13	371.318	74.151	-2.32412	2.4492e-07	8.98439e-06
novel_circ_010194	3	30	30.1069	171.118	2.50682	0.000550905	0.00804824
novel_circ_010197	7	0	70.2494	0.001	-16.1002	0.00782344	0.0633594
novel_circ_010198	0	15	0.001	85.5588	16.3846	0.000489894	0.00747396
novel_circ_010200	5	0	50.1781	0.001	-15.6148	0.0312734	0.16209
novel_circ_010202	0	7	0.001	39.9274	15.2851	0.0312734	0.16209
novel_circ_010203	5	1	50.1781	5.70392	-3.13703	0.0312734	0.16209
novel_circ_010216	14	4	140.499	22.8157	-2.62246	0.000732495	0.0104008
novel_circ_010217	18	66	180.641	376.459	1.05936	0.00596511	0.0545664
novel_circ_010227	90	40	903.206	228.157	-1.98503	1.2549e-13	1.18172e-11
novel_circ_010248	0	24	0.001	136.894	17.0627	4.03632e-05	0.000887787
novel_circ_010250	7	2	70.2494	11.4078	-2.62246	0.0215151	0.142298
novel_circ_010259	70	9	702.494	51.3353	-3.77446	8.6663e-22	1.57098e-19
novel_circ_010267	6	0	60.2138	0.001	-15.8778	0.0156414	0.106929
novel_circ_010271	0	12	0.001	68.4471	16.0627	0.00195752	0.0204623
novel_circ_010278	0	10	0.001	57.0392	15.7997	0.00782344	0.0633594
novel_circ_010282	0	8	0.001	45.6314	15.4777	0.0312734	0.16209
novel_circ_010286	0	10	0.001	57.0392	15.7997	0.00782344	0.0633594
novel_circ_010291	18	8	180.641	45.6314	-1.98503	0.00152433	0.018618
novel_circ_010292	8	1	80.285	5.70392	-3.8151	0.00195752	0.0204623
novel_circ_010299	10	0	100.356	0.001	-16.6148	0.000489894	0.00747396
novel_circ_010302	8	0	80.285	0.001	-16.2928	0.00195752	0.0204623
novel_circ_010318	0	25	0.001	142.598	17.1216	2.11617e-05	0.000509778
novel_circ_010319	4	26	40.1425	148.302	1.88533	0.00939996	0.0751755
novel_circ_010321	8	0	80.285	0.001	-16.2928	0.00195752	0.0204623
novel_circ_010328	99	56	993.527	319.42	-1.63711	1.40077e-11	1.00565e-09
novel_circ_010333	16	0	160.57	0.001	-17.2928	7.68793e-06	0.000204195
novel_circ_010334	9	0	90.3206	0.001	-16.4628	0.00097925	0.012342
novel_circ_010339	9	0	90.3206	0.001	-16.4628	0.00097925	0.012342
novel_circ_010340	10	0	100.356	0.001	-16.6148	0.000489894	0.00747396
novel_circ_010342	202	14	2027.2	79.8549	-4.66596	2.26918e-69	4.11346e-66
novel_circ_010343	11	2	110.392	11.4078	-3.27454	0.00183717	0.0204623
novel_circ_010354	8	79	80.285	450.61	2.48868	2.45951e-08	1.05944e-06
novel_circ_010363	0	12	0.001	68.4471	16.0627	0.00195752	0.0204623
novel_circ_010384	0	7	0.001	39.9274	15.2851	0.0312734	0.16209
novel_circ_010385	25	3	250.891	17.1118	-3.874	3.04139e-08	1.28465e-06
novel_circ_010387	14	4	140.499	22.8157	-2.62246	0.000732495	0.0104008
novel_circ_010388	21	3	210.748	17.1118	-3.62246	8.15864e-07	2.69719e-05
novel_circ_010391	5	1	50.1781	5.70392	-3.13703	0.0312734	0.16209
novel_circ_010396	0	8	0.001	45.6314	15.4777	0.0312734	0.16209
novel_circ_010406	5	0	50.1781	0.001	-15.6148	0.0312734	0.16209
novel_circ_010408	22	12	220.784	68.4471	-1.68957	0.00189492	0.0204623
novel_circ_010413	0	7	0.001	39.9274	15.2851	0.0312734	0.16209
novel_circ_010419	8	102	80.285	581.8	2.85732	4.48321e-12	3.48298e-10
novel_circ_010427	0	13	0.001	74.151	16.1782	0.00195752	0.0204623
novel_circ_010432	367	53	3683.07	302.308	-3.60682	6.62512e-102	2.40194e-98
novel_circ_010441	3	26	30.1069	148.302	2.30037	0.00409952	0.0384383
novel_circ_010442	13	6	130.463	34.2235	-1.93058	0.0118586	0.0929253
novel_circ_010454	0	7	0.001	39.9274	15.2851	0.0312734	0.16209
novel_circ_010487	26	6	260.926	34.2235	-2.93058	4.26305e-07	1.4909e-05
novel_circ_010488	19	2	190.677	11.4078	-4.06303	3.01494e-06	8.88672e-05
novel_circ_010492	1	46	10.0356	262.38	4.70846	2.00203e-08	8.67532e-07
novel_circ_010495	9	0	90.3206	0.001	-16.4628	0.00097925	0.012342
novel_circ_010497	27	16	270.962	91.2627	-1.56999	0.000834919	0.0118012
novel_circ_010498	0	13	0.001	74.151	16.1782	0.00195752	0.0204623
novel_circ_010501	5	0	50.1781	0.001	-15.6148	0.0312734	0.16209
novel_circ_010509	21	11	210.748	62.7431	-1.74799	0.0013304	0.0163781
novel_circ_010510	11	3	110.392	17.1118	-2.68957	0.0074061	0.0633594
novel_circ_010516	12	1	120.428	5.70392	-4.40007	6.13562e-05	0.0013098
novel_circ_010522	230	97	2308.19	553.28	-2.06068	1.48638e-34	5.13225e-32
novel_circ_010529	0	22	0.001	125.486	16.9372	7.68171e-05	0.00154294
novel_circ_010531	0	9	0.001	51.3353	15.6477	0.0156414	0.106929
novel_circ_010532	0	15	0.001	85.5588	16.3846	0.000489894	0.00747396
[truncated: 2,249 more rows]
